# Supplementary material for: Global burden of polycystic ovary syndrome among women of childbearing age, 1990–2021: a systematic analysis using the global burden of disease study 2021
Source: Front Public Health. 2025 Mar 26;13:1514250. doi: 10.3389/fpubh.2025.1514250 (PMC11979288; doi:10.3389/fpubh.2025.1514250)
Supplement: Supplementary file 2 [file Table_1.xlsx]

## Sheet: S0
Supplementary Table 1 The incidence of polycystic ovary syndrome cases and rates among WCBA in 1990 and 2021, and the trends from 1990 to 2021.
Supplementary Table 2 The DALY of polycystic ovary syndrome cases and rates among WCBA in 1990 and 2021, and the trends from 1990 to 2021.
Supplementary Table 3 The prevalence of polycystic ovary syndrome cases and rates among WCBA in 1990 and 2021 across 204 countries, and the trends from 1990 to 2021.
Supplementary Table 4 The incidence of polycystic ovary syndrome cases and rates among WCBA in 1990 and 2021 across 204 countries, and the trends from 1990 to 2021.
Supplementary Table 5 The DALY of polycystic ovary syndrome cases and rates among WCBA in 1990 and 2021 across 204 countries, and the trends from 1990 to 2021.
Supplementary Table 6 The incidence of polycystic ovary syndrome cases and rates among WCBA in 1990 and 2021, and the trends in age patterns from 1990 to 2021.
Supplementary Table 7 The DALY of polycystic ovary syndrome cases and rates among WCBA in 1990 and 2021, and the trends in age patterns from 1990 to 2021.

## Sheet: TableS1
Location	1990_thousands(95% UI)	2021_thousands(95% UI)	Percentage change	1990_per 100 000(95% UI)	2021_per 100 000(95% UI)	EAPC
Andean Latin America	9.22 (6.11-14.87)	15.44 (10.57-23.49)	0.67	97.26 (64.38-156.81)	88.49 (60.59-134.57)	-0.27 (-0.43--0.12)
Australasia	9.33 (5.72-14.99)	11.59 (6.95-18.88)	0.24	173.87 (106.57-279.3)	160.5 (96.32-261.57)	-0.07 (-0.14--0.01)
Caribbean	4.34 (2.88-6.47)	5.37 (3.62-7.95)	0.24	46.6 (30.85-69.44)	44.67 (30.09-66.11)	0.14 (0.03-0.24)
Central Asia	2.84 (1.85-4.15)	3.99 (2.61-5.76)	0.4	16.9 (11.05-24.76)	16.43 (10.75-23.75)	-0.06 (-0.21-0.1)
Central Europe	2.25 (1.49-3.34)	1.6 (1.09-2.25)	-0.29	7.34 (4.86-10.88)	6.22 (4.25-8.75)	-0.98 (-1.21--0.75)
Central Latin America	40.49 (28.48-57.59)	51.39 (36.69-72.69)	0.27	96.6 (67.95-137.39)	75.35 (53.81-106.59)	-1.08 (-1.2--0.95)
Central Sub-Saharan Africa	3.39 (2.2-5)	12.22 (7.92-18.38)	2.6	27.38 (17.76-40.48)	37.43 (24.27-56.3)	0.94 (0.8-1.07)
East Asia	139.85 (93.2-203.54)	135.52 (88.66-200.72)	-0.03	41.95 (27.95-61.05)	40.96 (26.79-60.66)	-0.07 (-0.49-0.36)
Eastern Europe	5.78 (4.1-8.02)	5 (3.58-6.88)	-0.13	10.46 (7.42-14.51)	10.37 (7.42-14.27)	-0.19 (-0.37--0.01)
Eastern Sub-Saharan Africa	14.33 (9.43-21.28)	41.69 (27.21-62.17)	1.91	33.21 (21.85-49.32)	38.93 (25.4-58.05)	0.51 (0.48-0.54)
Global	786.95 (510.65-1176.4)	1175.07 (766.85-1740.58)	0.49	58.84 (38.18-87.96)	60.3 (39.35-89.31)	0.04 (-0.03-0.11)
High-income Asia Pacific	109.06 (59.96-179.39)	75.03 (42.89-116.4)	-0.31	238.43 (131.1-392.2)	197.24 (112.76-306.01)	-0.45 (-0.61--0.29)
High-income North America	73.19 (43.93-122.66)	131.67 (78.61-202.8)	0.8	98.41 (59.07-164.94)	156.71 (93.55-241.36)	0.09 (-0.47-0.66)
High-middle SDI	134.12 (90.38-197.33)	144.65 (95.54-214.27)	0.08	48.29 (32.54-71.05)	47.41 (31.31-70.22)	-0.05 (-0.21-0.1)
High SDI	252.32 (151.23-408.34)	290.18 (178.96-446.17)	0.15	111.3 (66.71-180.12)	119.34 (73.6-183.49)	-0.22 (-0.43--0.01)
Low-middle SDI	110.61 (73.76-160.44)	250.78 (165.24-370.03)	1.27	40.53 (27.03-58.79)	49.54 (32.64-73.09)	0.78 (0.72-0.83)
Low SDI	34.47 (23.05-50.12)	110.65 (72.85-162.53)	2.21	30.86 (20.64-44.88)	40.34 (26.56-59.25)	0.91 (0.89-0.93)
Middle SDI	254.93 (170.41-369.15)	378.02 (251.37-556.46)	0.48	57.02 (38.12-82.57)	61.12 (40.64-89.97)	0.3 (0.18-0.42)
North Africa and Middle East	58.63 (37.96-89.89)	108.45 (71.03-166.93)	0.85	75.04 (48.59-115.06)	68.06 (44.58-104.76)	-0.42 (-0.56--0.29)
Oceania	0.96 (0.62-1.43)	2.42 (1.58-3.72)	1.52	62.06 (40.01-92.13)	69.86 (45.63-107.3)	0.29 (0.14-0.43)
South Asia	85.57 (59.22-120.52)	220.59 (147.78-314.35)	1.58	33.57 (23.23-47.28)	44.64 (29.91-63.62)	1.2 (1.1-1.3)
Southeast Asia	100.07 (62.99-153.6)	185.1 (116.47-285.78)	0.85	83.26 (52.41-127.8)	101.03 (63.58-155.99)	0.92 (0.83-1.01)
Southern Latin America	7.24 (4.48-11.33)	12.56 (7.86-19.72)	0.73	58.42 (36.14-91.45)	72.04 (45.12-113.15)	0.73 (0.46-1.01)
Southern Sub-Saharan Africa	6.29 (4.12-9.3)	9.5 (6.21-14.04)	0.51	47.32 (31.01-69.98)	43.75 (28.59-64.65)	-0.36 (-0.53--0.19)
Tropical Latin America	10.7 (7.36-15.71)	12.23 (8.52-17.49)	0.14	26.83 (18.44-39.39)	20.18 (14.06-28.85)	-1.38 (-1.6--1.17)
Western Europe	89.46 (61.15-135.39)	84.44 (56.83-128.36)	-0.06	93.63 (64-141.7)	90.62 (60.99-137.76)	-0.13 (-0.23--0.03)
Western Sub-Saharan Africa	13.95 (9.26-20.45)	49.28 (32.27-72.56)	2.53	32 (21.23-46.9)	41.1 (26.92-60.52)	0.55 (0.44-0.66)

## Sheet: TableS2
Location	1990_thousands(95% UI)	2021_thousands(95% UI)	Percentage change	1990_per 100 000(95% UI)	2021_per 100 000(95% UI)	EAPC
Andean Latin America	3.77 (1.68-8.16)	9.55 (4.19-20)	1.53	39.75 (17.74-86.06)	54.7 (24.02-114.59)	1.07 (1-1.14)
Australasia	3.71 (1.69-7.7)	5.79 (2.6-12.02)	0.56	69.11 (31.46-143.52)	80.23 (36.04-166.5)	0.27 (0.19-0.35)
Caribbean	1.88 (0.81-3.91)	2.98 (1.29-6.29)	0.59	20.13 (8.73-41.92)	24.79 (10.76-52.32)	0.72 (0.66-0.78)
Central Asia	0.99 (0.41-2.12)	1.97 (0.83-4.26)	0.99	5.9 (2.46-12.64)	8.13 (3.43-17.55)	1.15 (1.07-1.24)
Central Europe	0.95 (0.4-1.99)	0.97 (0.42-2.05)	0.02	3.11 (1.3-6.46)	3.78 (1.62-7.95)	0.63 (0.58-0.68)
Central Latin America	18.71 (8.3-39.32)	33.03 (14.36-69.18)	0.77	44.65 (19.79-93.82)	48.43 (21.06-101.44)	-0.13 (-0.3-0.03)
Central Sub-Saharan Africa	0.91 (0.38-1.87)	3.64 (1.57-7.48)	3	7.32 (3.11-15.15)	11.15 (4.81-22.9)	1.28 (1.13-1.44)
East Asia	46.32 (19.89-96.02)	84.71 (37.07-175.6)	0.83	13.89 (5.97-28.8)	25.6 (11.2-53.07)	2.05 (1.9-2.19)
Eastern Europe	1.97 (0.81-4.14)	2.2 (0.91-4.61)	0.12	3.56 (1.47-7.49)	4.56 (1.89-9.56)	1 (0.93-1.07)
Eastern Sub-Saharan Africa	3.69 (1.54-7.73)	11.84 (5.07-25.04)	2.21	8.54 (3.58-17.92)	11.06 (4.73-23.38)	0.85 (0.82-0.88)
Global	307.94 (136.79-642.23)	576.05 (258.04-1201.74)	0.87	23.03 (10.23-48.02)	29.56 (13.24-61.66)	0.74 (0.71-0.77)
High-income Asia Pacific	36.55 (16.15-74.04)	33.72 (15.18-68.44)	-0.08	79.91 (35.3-161.87)	88.65 (39.9-179.93)	0.26 (0.22-0.31)
High-income North America	38.42 (17-79.94)	53.69 (24.47-108.62)	0.4	51.66 (22.85-107.5)	63.9 (29.12-129.28)	-0.55 (-1.03--0.06)
High-middle SDI	58.69 (26.22-122.45)	91.76 (40.7-193.89)	0.56	21.13 (9.44-44.08)	30.07 (13.34-63.54)	1.18 (1.13-1.22)
High SDI	116.85 (52.92-244.33)	146.88 (66.88-300.15)	0.26	51.54 (23.34-107.78)	60.4 (27.5-123.44)	0.07 (-0.09-0.23)
Low-middle SDI	34.54 (14.73-72.96)	101.24 (44.1-213.27)	1.93	12.66 (5.4-26.74)	20 (8.71-42.13)	1.59 (1.55-1.63)
Low SDI	9.3 (3.96-19.64)	32.61 (13.98-68.98)	2.51	8.33 (3.55-17.59)	11.89 (5.1-25.14)	1.21 (1.19-1.23)
Middle SDI	88.35 (38.87-186.17)	203.16 (90.25-427.04)	1.3	19.76 (8.69-41.64)	32.85 (14.59-69.05)	1.69 (1.64-1.74)
North Africa and Middle East	21.11 (9.23-44.53)	56.22 (25.11-119.1)	1.66	27.02 (11.81-56.99)	35.28 (15.76-74.74)	1.02 (0.94-1.11)
Oceania	0.33 (0.15-0.7)	1.03 (0.44-2.15)	2.12	21.42 (9.72-44.99)	29.55 (12.8-61.92)	0.81 (0.64-0.97)
South Asia	27.78 (12.09-58.79)	94.33 (40.87-197.63)	2.4	10.9 (4.74-23.06)	19.09 (8.27-39.99)	2.09 (1.97-2.2)
Southeast Asia	31.34 (13.69-63.68)	88.13 (39.05-181.68)	1.81	26.07 (11.39-52.98)	48.1 (21.32-99.17)	2.25 (2.16-2.35)
Southern Latin America	2.51 (1.12-5.14)	5.64 (2.45-11.71)	1.25	20.22 (9.05-41.5)	32.34 (14.05-67.18)	1.48 (1.27-1.69)
Southern Sub-Saharan Africa	1.94 (0.83-4.24)	3.96 (1.69-8.34)	1.04	14.59 (6.28-31.88)	18.22 (7.8-38.4)	0.78 (0.7-0.85)
Tropical Latin America	3.75 (1.6-7.92)	6.11 (2.61-12.9)	0.63	9.41 (4.02-19.85)	10.09 (4.3-21.29)	-0.2 (-0.36--0.03)
Western Europe	57.72 (26.24-120.38)	62.19 (28.17-129.17)	0.08	60.41 (27.47-125.99)	66.74 (30.23-138.62)	0.18 (0.12-0.25)
Western Sub-Saharan Africa	3.61 (1.53-7.58)	14.34 (6.14-30.58)	2.97	8.28 (3.51-17.38)	11.96 (5.12-25.51)	0.92 (0.73-1.1)

## Sheet: TableS3
Location	Num_1990	Num_2021	Percentage change	1990_per 100 000(95% UI)	2021_per 100 000(95% UI)	EAPC(95% CI)
Equatorial Guinea	0.87 (0.6-1.28)	7.62 (5.16-11.04)	7.76	882.44 (604.24-1295.58)	2089.8 (1416.33-3029.9)	3.02 (2.59-3.46)
Qatar	3.43 (2.36-4.97)	28.43 (19.39-41.03)	7.29	4334.76 (2989.8-6286.25)	5123.75 (3495.88-7395)	0.56 (0.53-0.6)
United Arab Emirates	12.25 (8.39-17.61)	79.71 (55.28-115.61)	5.51	3579.88 (2451.41-5146.3)	4623.66 (3206.43-6706.18)	0.83 (0.7-0.95)
Angola	17.77 (12.14-25.78)	107.22 (72.48-155.72)	5.03	771.88 (527.46-1119.89)	1396.94 (944.31-2028.88)	1.83 (1.68-1.97)
Maldives	1.28 (0.88-1.8)	7.37 (5.09-10.54)	4.76	2696.71 (1858.11-3773.01)	6396.47 (4417.74-9146.36)	3.5 (3.21-3.78)
Djibouti	0.96 (0.66-1.43)	5.41 (3.64-7.89)	4.64	972.97 (670.59-1455.47)	1682.86 (1131.77-2454.56)	1.88 (1.74-2.03)
Benin	9.6 (6.61-13.87)	52.04 (35.28-74.83)	4.42	876.15 (603.48-1266.21)	1604.17 (1087.48-2306.64)	1.85 (1.58-2.11)
Oman	9.45 (6.37-13.61)	47.06 (32.19-67.09)	3.98	2787.68 (1878.69-4016.09)	4634.57 (3169.98-6606.28)	1.79 (1.7-1.88)
Afghanistan	37.14 (25.61-53.19)	177.43 (121.38-253.39)	3.78	1688.12 (1164.16-2417.28)	2465.93 (1686.92-3521.58)	1.69 (1.44-1.94)
Jordan	26.16 (18.12-37.28)	122.99 (86.29-173.43)	3.7	3136.93 (2172.58-4470.5)	3968.78 (2784.4-5596.21)	0.86 (0.79-0.92)
Mali	13.24 (9.02-19.04)	60.11 (40.62-87.12)	3.54	690.04 (470.29-992.37)	1104.12 (746.15-1600.25)	1.26 (1.06-1.46)
Chad	8.54 (5.76-12.32)	37.89 (25.9-54.74)	3.44	642.49 (433.56-926.68)	979.59 (669.54-1415.09)	0.91 (0.68-1.15)
Cameroon	31.22 (20.91-45.2)	138.28 (91.82-204.01)	3.43	1311.97 (878.66-1899.63)	1765.43 (1172.25-2604.65)	0.75 (0.66-0.84)
Saudi Arabia	115.26 (79.07-164.1)	507.69 (349.07-728.3)	3.4	3534.48 (2424.7-5032.14)	5003.74 (3440.45-7178.04)	1.24 (1.22-1.26)
Sudan	91.33 (61.61-129.73)	393.15 (272.89-559.79)	3.3	1950.82 (1315.96-2770.87)	3482.6 (2417.3-4958.71)	1.97 (1.83-2.12)
Burkina Faso	17.18 (11.66-24.93)	72.54 (49.72-104.58)	3.22	820.83 (557.02-1190.82)	1320.71 (905.24-1903.95)	1.32 (1.12-1.52)
Kuwait	18.02 (12.31-25.68)	75.83 (52.2-107.73)	3.21	4347.26 (2970.14-6196.26)	5187.86 (3571.29-7369.75)	0.78 (0.72-0.83)
Belize	0.94 (0.63-1.33)	3.9 (2.68-5.49)	3.15	2237.07 (1504.99-3163.81)	3227.3 (2216.78-4546.54)	0.96 (0.71-1.22)
Niger	12.55 (8.65-17.75)	51.99 (35.75-75.39)	3.14	721.44 (497.1-1020.26)	975.14 (670.56-1414.17)	0.9 (0.75-1.05)
Honduras	27.67 (18.78-40.54)	112.49 (77.45-163.3)	3.07	2622.68 (1779.93-3842.71)	3962.95 (2728.69-5753.14)	1.29 (1.19-1.4)
Gambia	2.03 (1.39-2.92)	8.25 (5.72-12.04)	3.06	895.55 (613.22-1287.77)	1341.44 (930.13-1958.42)	1.03 (0.88-1.19)
C么te d'Ivoire	24.34 (16.57-35.8)	98.28 (67.35-145.04)	3.04	889.52 (605.54-1308.12)	1475.92 (1011.37-2178.15)	1.44 (1.17-1.72)
Papua New Guinea	20.46 (14.01-28.72)	82.23 (57.07-118.74)	3.02	2122.58 (1453.27-2980.08)	3143.19 (2181.33-4538.57)	1.01 (0.85-1.18)
Ghana	32.7 (22.54-47.23)	127.75 (88.18-185.21)	2.91	927.31 (639.21-1339.27)	1399.21 (965.82-2028.53)	0.95 (0.71-1.19)
Togo	7.1 (4.83-10.23)	27.66 (18.99-40.37)	2.9	831.77 (566.32-1199.53)	1282.9 (880.67-1872.3)	1.13 (0.96-1.29)
Nigeria	205.8 (143.56-299.02)	800.54 (556.29-1143.89)	2.89	1016.21 (708.89-1476.49)	1394.16 (968.8-1992.11)	0.75 (0.57-0.92)
Lao People's Democratic Republic	24.11 (16.84-33.7)	92.99 (65.72-133.54)	2.86	2491.55 (1740.28-3482.84)	4686.1 (3311.72-6729.48)	2.26 (2.21-2.31)
Sierra Leone	8.06 (5.48-11.53)	31.03 (21.01-45.66)	2.85	802.84 (545.44-1147.98)	1364.5 (923.63-2007.62)	1.53 (1.39-1.66)
Yemen	55.29 (38.36-81.4)	208.74 (140.32-303.06)	2.78	2018.48 (1400.52-2971.87)	2498.16 (1679.32-3627.06)	1.02 (0.89-1.16)
Ethiopia	82.94 (57.1-119.29)	312.48 (218.79-453.24)	2.77	735.06 (506.07-1057.19)	1127.32 (789.33-1635.11)	1.61 (1.53-1.68)
Palestine	12.94 (8.74-18.84)	48.48 (33.18-68.17)	2.75	2926.57 (1976.22-4262.04)	3723.44 (2547.99-5235.32)	0.75 (0.7-0.8)
Guinea	11.07 (7.58-15.81)	40.96 (28.48-58.97)	2.7	811.83 (556.04-1158.91)	1234.25 (858.15-1776.91)	1.12 (0.99-1.25)
Liberia	5.15 (3.51-7.54)	18.94 (13-27.79)	2.68	928.9 (633.2-1358.29)	1357.68 (931.95-1991.81)	1.43 (1.31-1.56)
Democratic Republic of the Congo	70.43 (48.18-102.71)	257.73 (177.44-372.02)	2.66	825.21 (564.53-1203.51)	1209.56 (832.76-1745.94)	1.21 (1.05-1.36)
Mozambique	28.14 (19.06-41.01)	102.86 (69.73-150.49)	2.66	891.72 (603.87-1299.7)	1354.79 (918.41-1982.21)	1.35 (1.26-1.44)
Solomon Islands	1.64 (1.12-2.37)	5.97 (4.15-8.3)	2.64	2200.88 (1501.55-3182.19)	3484.51 (2421.12-4840.48)	1.25 (1-1.49)
Congo	6.07 (4.13-8.76)	21.73 (14.89-31.36)	2.58	1077.62 (732.85-1554.23)	1516.56 (1039.16-2189.02)	0.94 (0.81-1.08)
India	2610.62 (1872.88-3616.38)	9198.65 (6496.43-12854.7)	2.52	1292.98 (927.59-1791.11)	2431.65 (1717.32-3398.11)	2.36 (2.22-2.51)
Guatemala	49.94 (33.9-72.59)	172.33 (113.76-251.05)	2.45	2718.23 (1845.03-3951.34)	3920.71 (2588.15-5711.68)	0.98 (0.87-1.09)
Guinea-Bissau	1.88 (1.3-2.79)	6.48 (4.45-9.38)	2.45	806.79 (557.37-1194.72)	1233.14 (846.47-1785.94)	1.09 (0.84-1.35)
Nepal	33.47 (23-48.12)	114.52 (78.52-162.68)	2.42	732.71 (503.49-1053.6)	1262.48 (865.61-1793.4)	1.86 (1.81-1.91)
Botswana	4.19 (2.89-6.01)	14.15 (9.56-20.16)	2.38	1302.58 (897.64-1865.59)	2079.15 (1405.05-2963.78)	1.73 (1.52-1.94)
Uganda	39.43 (26.73-56.98)	133.36 (92.2-191.73)	2.38	1024.7 (694.6-1480.67)	1280.62 (885.38-1841.12)	0.73 (0.7-0.77)
Gabon	2.71 (1.85-3.9)	9.09 (6.04-13.37)	2.35	1222.1 (836.43-1763.44)	1857.66 (1232.82-2730.64)	1.19 (1.05-1.34)
Vanuatu	0.9 (0.62-1.29)	3.01 (2.04-4.41)	2.34	2567.1 (1779.37-3671.84)	3836.06 (2605.29-5626.93)	1.22 (1.17-1.27)
Somalia	15.36 (10.47-22.02)	51.13 (34.94-75.68)	2.33	907.12 (617.92-1300.03)	1057.2 (722.43-1564.71)	0.63 (0.57-0.69)
Zambia	25.29 (17.03-37.01)	83.19 (55.69-121.6)	2.29	1375.2 (926.12-2012.41)	1691.23 (1132.23-2472.15)	0.53 (0.47-0.58)
Malaysia	206.11 (144.45-297.79)	668.84 (466.9-958.65)	2.25	4600.15 (3223.98-6646.41)	7937.19 (5540.77-11376.35)	1.9 (1.76-2.04)
Philippines	486.35 (339.71-688.26)	1573.84 (1099.72-2239.76)	2.24	3133.88 (2188.93-4434.91)	5369.1 (3751.64-7640.87)	2.19 (2.05-2.32)
Sao Tome and Principe	0.25 (0.17-0.35)	0.81 (0.56-1.16)	2.24	961.16 (662.22-1380.84)	1441.82 (991.32-2073.84)	1.09 (0.89-1.29)
Cabo Verde	0.75 (0.51-1.09)	2.42 (1.66-3.54)	2.23	948.36 (648.22-1373.26)	1611.14 (1106.64-2358.02)	1.49 (1.29-1.69)
Kenya	58.31 (40.96-83.04)	188.16 (131.31-271.12)	2.23	1125.79 (790.86-1603.26)	1417.65 (989.33-2042.71)	0.58 (0.47-0.68)
Mauritania	5.35 (3.63-7.95)	17.22 (11.73-24.79)	2.22	1137.09 (772.24-1691.78)	1603.93 (1093.2-2309.78)	0.76 (0.57-0.95)
Paraguay	6.82 (4.5-10.12)	21.77 (14.72-31.99)	2.19	725.02 (478.45-1076.69)	1147.85 (776.2-1686.39)	1.7 (1.65-1.76)
Bahrain	4.7 (3.2-6.72)	14.96 (10.29-21.23)	2.18	4077.22 (2772.48-5830.92)	4587.8 (3154.82-6513.28)	0.37 (0.32-0.42)
Eritrea	5.74 (3.86-8.23)	18.27 (12.41-26.47)	2.18	728.08 (489.84-1043.18)	1104.04 (749.48-1598.96)	1.3 (1.1-1.49)
Cambodia	55.63 (38.35-79.71)	175.04 (121.74-250.77)	2.15	2221.35 (1531.46-3182.8)	3873.78 (2694.26-5549.87)	1.93 (1.9-1.97)
Bangladesh	173.22 (116.99-250.59)	543.25 (373.35-772.78)	2.14	703.59 (475.2-1017.86)	1181.1 (811.71-1680.12)	1.93 (1.8-2.07)
Madagascar	24.57 (16.74-35.61)	76.59 (52.35-111.85)	2.12	912.16 (621.48-1322.04)	1057.31 (722.67-1544.12)	0.54 (0.49-0.59)
Pakistan	293.23 (206.1-424.06)	889.15 (606.48-1275.17)	2.03	1239.61 (871.27-1792.7)	1467.87 (1001.22-2105.13)	0.61 (0.47-0.75)
Timor-Leste	4.46 (3.1-6.22)	13.5 (9.47-19.53)	2.03	2391.51 (1665.54-3336.62)	3899.55 (2733.89-5639.84)	1.9 (1.79-2)
United Republic of Tanzania	71.6 (48.13-104.79)	217.23 (148.03-310.66)	2.03	1193.32 (802.16-1746.45)	1461.92 (996.2-2090.66)	0.65 (0.57-0.73)
Viet Nam	371.45 (255.95-522.81)	1124.76 (783.39-1602.43)	2.03	2176.75 (1499.91-3063.76)	4403.62 (3067.13-6273.81)	2.84 (2.66-3.02)
Indonesia	1377.48 (975.19-1933.7)	4160.51 (2953.22-5850.44)	2.02	2874.26 (2034.84-4034.89)	5525.71 (3922.28-7770.18)	2.39 (2.3-2.48)
Iraq	137.08 (95.07-198.01)	409.47 (278.28-582.15)	1.99	3378.36 (2342.97-4879.88)	3883.98 (2639.64-5521.92)	0.61 (0.49-0.72)
Myanmar	241.14 (166.89-345.39)	719.36 (502.61-1008.05)	1.98	2313.75 (1601.3-3314.04)	4758.32 (3324.59-6667.9)	2.76 (2.62-2.89)
Brunei Darussalam	3.19 (2.19-4.65)	9.32 (6.53-13.1)	1.92	4725.66 (3240.9-6879.87)	7463.49 (5223.48-10483.55)	1.52 (1.37-1.67)
Senegal	17.91 (12.35-26.37)	51.6 (35.44-74.5)	1.88	1040.56 (717.53-1532.51)	1322.63 (908.41-1909.82)	0.54 (0.41-0.66)
Nicaragua	26.9 (18.1-39.33)	77.23 (51.19-110.37)	1.87	2981.43 (2006.06-4359.37)	4260 (2823.82-6088.05)	1.07 (0.99-1.15)
Haiti	23.19 (15.4-33.92)	66.18 (45.4-93.35)	1.85	1507.21 (1000.85-2204.59)	1869.44 (1282.4-2636.93)	0.85 (0.8-0.9)
Algeria	167.73 (115.89-239.37)	473.94 (322.02-677.26)	1.83	2886.37 (1994.16-4119.14)	4222.8 (2869.19-6034.43)	1.41 (1.37-1.46)
Panama	16.94 (11.46-24.68)	47.08 (32.34-69.3)	1.78	2768.03 (1872.54-4033.72)	4404.94 (3025.68-6483.13)	1.33 (1.24-1.42)
Bolivia (Plurinational State of)	64.63 (43.59-93.63)	178.51 (120.33-252.01)	1.76	4224.5 (2849.08-6119.98)	5725.08 (3859.21-8082.45)	1.02 (0.94-1.1)
Rwanda	17.52 (12.1-25.32)	48.43 (33.28-69.76)	1.76	1079.79 (745.7-1560.29)	1375.31 (945.09-1980.91)	0.85 (0.77-0.93)
Tajikistan	6.2 (4.21-9.23)	17.04 (11.27-24.73)	1.75	513.98 (349.49-765.57)	670.53 (443.63-972.99)	0.91 (0.84-0.99)
Namibia	4.24 (2.96-5.99)	11.22 (7.71-16.18)	1.65	1250.78 (872.79-1765.02)	1697.21 (1165.5-2446.98)	0.95 (0.83-1.07)
Cyprus	8.69 (6.03-12.22)	22.9 (15.87-32.92)	1.64	4398.28 (3052.37-6186.76)	6412.67 (4442.93-9217.59)	1.36 (1.19-1.52)
Bhutan	1.45 (0.99-2.08)	3.8 (2.59-5.46)	1.62	1015.3 (692.86-1454.94)	1833.13 (1253.29-2637.53)	2.18 (2.06-2.3)
Burundi	10.45 (7.2-14.85)	27.32 (18.5-39.42)	1.61	829.82 (571.68-1179.22)	873.64 (591.46-1260.31)	0.08 (0.02-0.14)
Lebanon	25.43 (17.49-36.66)	66.3 (46.19-95.53)	1.61	3393.99 (2334.45-4892.14)	4469.09 (3113.48-6438.99)	0.91 (0.89-0.93)
Uzbekistan	32.88 (21.98-47.83)	84.08 (56.78-117.76)	1.56	671.29 (448.6-976.43)	944.87 (638.05-1323.32)	1.16 (1.02-1.3)
Marshall Islands	0.22 (0.15-0.31)	0.56 (0.39-0.78)	1.55	2227.86 (1529.24-3203.31)	3764.05 (2606.55-5256.1)	1.5 (1.33-1.67)
Singapore	42.25 (29.68-60.58)	107.71 (75.89-155.81)	1.55	4520.75 (3175.32-6481.78)	7404.47 (5216.8-10710.74)	1.58 (1.45-1.71)
Peru	233.54 (156.22-328.3)	593.08 (404.29-857.16)	1.54	4299.03 (2875.69-6043.46)	6165.76 (4203.09-8911.25)	1.26 (1.22-1.3)
Kiribati	0.49 (0.34-0.7)	1.24 (0.86-1.73)	1.53	2632.09 (1794.64-3735.14)	3866.98 (2702.4-5413.4)	1.12 (0.92-1.31)
Egypt	456.39 (310.99-649.83)	1146.7 (794.11-1621.02)	1.51	3480.33 (2371.56-4955.48)	4419.26 (3060.44-6247.24)	0.65 (0.58-0.71)
Ecuador	135.16 (94.26-189.73)	333.59 (234.12-462.51)	1.47	5358.95 (3737.56-7522.59)	7074.3 (4964.75-9808.17)	0.88 (0.65-1.1)
Malawi	27.86 (18.9-40.62)	68.53 (47.3-99.57)	1.46	1233.83 (836.97-1799.22)	1368.05 (944.22-1987.62)	0.45 (0.33-0.57)
Iran (Islamic Republic of)	403.58 (277.96-567.35)	990.12 (692.44-1403.71)	1.45	3190.99 (2197.77-4485.86)	4259.43 (2978.82-6038.63)	1.42 (1.07-1.77)
Dominican Republic	36.97 (25.14-53.18)	89.88 (60.96-131.33)	1.43	1958.35 (1331.54-2817.02)	3102.73 (2104.44-4533.53)	1.55 (1.46-1.63)
Libya	34.84 (23.62-49.81)	84.1 (58.38-119.96)	1.41	3825.23 (2593.06-5469.41)	4228.09 (2934.79-6030.55)	0.46 (0.41-0.51)
Mongolia	3.14 (2.07-4.52)	7.46 (5.05-10.6)	1.38	614.01 (405.45-883.85)	883.49 (598.05-1255.87)	1.27 (1.22-1.33)
Israel	56.54 (39.46-81.32)	133.42 (92.95-189.53)	1.36	4634.93 (3234.81-6666.46)	5997.91 (4178.69-8520.4)	0.75 (0.67-0.83)
Central African Republic	6.48 (4.43-9.49)	15.13 (10.33-21.77)	1.33	1010.58 (690.43-1480.07)	1093.6 (746.32-1573.85)	0.04 (-0.08-0.16)
Argentina	179 (123.51-259.81)	411.9 (289.13-588.38)	1.3	2229.97 (1538.69-3236.81)	3465.36 (2432.43-4950.09)	1.39 (1.22-1.56)
Azerbaijan	11.83 (7.99-17.59)	26.69 (17.95-38.85)	1.26	630.86 (425.95-937.81)	973.83 (654.91-1417.29)	1.71 (1.59-1.82)
Chile	85.93 (59.77-124.52)	194.12 (135.11-282.21)	1.26	2377.29 (1653.47-3444.91)	4121.23 (2868.56-5991.46)	1.71 (1.42-2)
Comoros	1.3 (0.88-1.9)	2.88 (1.97-4.17)	1.22	1232.13 (839.48-1801.82)	1476.32 (1007.68-2137.3)	0.33 (0.16-0.49)
Costa Rica	30.74 (20.85-44.5)	67.3 (45.65-97.53)	1.19	3952.92 (2680.71-5722.13)	5198.94 (3526.57-7533.89)	0.78 (0.73-0.83)
Turkey	380.7 (260.56-548.16)	807.61 (556.63-1152.64)	1.12	2672.65 (1829.27-3848.3)	3730.04 (2570.86-5323.58)	1.18 (1.12-1.24)
Tunisia	57.94 (39.1-85.55)	121.99 (84.64-172.63)	1.11	2833.62 (1912.59-4184.14)	3976.02 (2758.73-5626.56)	1.21 (1.17-1.26)
Saint Kitts and Nevis	0.26 (0.18-0.37)	0.54 (0.37-0.79)	1.08	2582.86 (1761.88-3664)	3469.57 (2363.01-5036.81)	0.85 (0.78-0.93)
South Africa	169.24 (116.86-242.01)	351.65 (242.01-500.91)	1.08	1753.17 (1210.53-2506.97)	2270.5 (1562.56-3234.23)	0.98 (0.91-1.04)
Turkmenistan	5.8 (3.93-8.47)	11.99 (8.11-17.57)	1.07	655.7 (444.93-958.5)	954.42 (645.14-1398.05)	1.24 (1.21-1.27)
Morocco	183.65 (125.03-260.95)	375.83 (258.25-539.1)	1.05	2916.19 (1985.34-4143.54)	3880.28 (2666.23-5565.87)	1.01 (0.97-1.06)
Luxembourg	5.3 (3.61-7.55)	10.82 (7.62-15.31)	1.04	5457.28 (3714.18-7772.09)	6949.74 (4896.17-9835.85)	0.76 (0.72-0.81)
Sri Lanka	167.58 (117.88-239.94)	341.2 (240.31-478.61)	1.04	3650.38 (2567.64-5226.46)	6041.99 (4255.47-8475.25)	1.86 (1.65-2.07)
Eswatini	3.35 (2.3-4.83)	6.8 (4.64-9.65)	1.03	1721.04 (1180.95-2477.63)	2158.88 (1473.56-3062.77)	0.46 (0.23-0.7)
Suriname	2.16 (1.46-3.05)	4.39 (2.98-6.27)	1.03	2226.04 (1496.87-3138.39)	3026.66 (2051.95-4320.19)	0.97 (0.93-1)
Lesotho	4.5 (3.12-6.48)	9.09 (6.2-13.16)	1.02	1189.87 (823.8-1714.07)	1793.79 (1223.69-2595.65)	1.29 (1.17-1.41)
Tokelau	0.01 (0.01-0.02)	0.02 (0.01-0.02)	1	3028.33 (2094.33-4344.94)	4963.2 (3429.51-7088.11)	1.48 (1.34-1.62)
Colombia	275.13 (184.45-393.29)	544.01 (373.32-791.23)	0.98	3167.95 (2123.82-4528.53)	4152.63 (2849.7-6039.71)	0.78 (0.71-0.84)
Kyrgyzstan	6.8 (4.59-9.86)	13.47 (8.98-19.58)	0.98	649.04 (438.23-940.29)	781.54 (521-1135.45)	0.45 (0.35-0.54)
South Sudan	12.99 (8.92-18.87)	25.76 (17.6-37.3)	0.98	1002.92 (688.42-1457.26)	1109.49 (757.91-1606.45)	0.17 (0.06-0.28)
Thailand	551.22 (383.82-787.44)	1082.5 (759.68-1540.74)	0.96	3447.25 (2400.34-4924.54)	6640.53 (4660.22-9451.58)	2.2 (2.04-2.35)
Antigua and Barbuda	0.37 (0.25-0.53)	0.72 (0.49-1.02)	0.95	2268.57 (1524.8-3248.77)	2990.64 (2039.16-4232.94)	0.76 (0.71-0.81)
El Salvador	41.82 (28.3-61.31)	80.76 (55.37-115.89)	0.93	3190.19 (2159.26-4677.55)	4546.72 (3116.91-6524.06)	1.05 (0.95-1.16)
Grenada	0.38 (0.25-0.54)	0.71 (0.47-1.01)	0.87	1932.62 (1302.67-2772.39)	2762.73 (1849.11-3952.23)	0.99 (0.86-1.12)
Seychelles	0.87 (0.61-1.24)	1.63 (1.14-2.3)	0.87	4789.85 (3348.81-6840.35)	6724.2 (4712.97-9500.59)	1.06 (0.99-1.12)
Tuvalu	0.07 (0.05-0.1)	0.13 (0.09-0.19)	0.86	2853.3 (1982.44-4044.07)	4498.37 (3113.36-6410.05)	1.24 (1.08-1.41)
China	5127.46 (3585.82-7237.27)	9481.52 (6677.11-13483.46)	0.85	1591.34 (1112.88-2246.13)	2975.09 (2095.13-4230.8)	2.1 (1.94-2.25)
Syrian Arab Republic	80.31 (54.1-114.49)	148.81 (103.27-211.47)	0.85	2912.65 (1961.8-4151.94)	3824.95 (2654.41-5435.64)	0.95 (0.86-1.04)
Uruguay	17.18 (11.95-24.79)	31.56 (22.14-46.18)	0.84	2288.14 (1591.2-3300.6)	3791.1 (2659.48-5547.51)	1.62 (1.44-1.81)
Zimbabwe	34.72 (23.25-50.18)	63.88 (43.94-91.24)	0.84	1443.95 (967.07-2086.99)	1573.18 (1082.06-2246.98)	-0.08 (-0.25-0.09)
Samoa	1.26 (0.86-1.82)	2.25 (1.56-3.19)	0.79	3406.14 (2334.03-4945.67)	4618.56 (3198.05-6558.6)	0.86 (0.73-0.99)
Fiji	6.01 (4.14-8.7)	10.71 (7.44-15.26)	0.78	3075.92 (2116.16-4449.78)	4691.23 (3257-6681.71)	1.24 (1.11-1.37)
Saint Lucia	0.73 (0.49-1.03)	1.3 (0.89-1.82)	0.78	2131.45 (1428.47-3009.91)	2845.86 (1940.46-3976.37)	0.64 (0.51-0.78)
Venezuela (Bolivarian Republic of)	185.09 (125.29-271.45)	325.89 (220.48-476.41)	0.76	3823.67 (2588.39-5607.83)	4747.95 (3212.21-6941.01)	0.65 (0.59-0.72)
Bahamas	2.09 (1.42-3.01)	3.66 (2.48-5.35)	0.75	2878.25 (1958.68-4150.75)	3395.06 (2298.04-4961)	0.46 (0.39-0.53)
Nauru	0.08 (0.06-0.12)	0.14 (0.1-0.2)	0.75	3337.42 (2310.79-4795.74)	4828.94 (3367.56-7003.66)	1.06 (1-1.12)
Jamaica	13 (8.77-18.35)	22.66 (15.36-32.58)	0.74	2182.57 (1471.34-3080.43)	2935.25 (1989.22-4219.48)	0.95 (0.88-1.02)
Mauritius	13.55 (9.48-19.75)	22.84 (15.9-32.35)	0.69	4533.79 (3174.29-6611.69)	7215.67 (5025.15-10220.53)	1.64 (1.53-1.76)
Ireland	46.61 (32.07-66.64)	76.76 (53.79-108.08)	0.65	5278.1 (3631.96-7546.66)	6579.42 (4610.83-9263.62)	0.69 (0.59-0.79)
Andorra	0.83 (0.57-1.18)	1.36 (0.95-1.92)	0.64	5585.18 (3832.01-7932.42)	6821.4 (4731.23-9604.6)	0.58 (0.47-0.69)
Micronesia (Federated States of)	0.66 (0.46-0.93)	1.08 (0.76-1.54)	0.64	2853.3 (1969.34-4026.09)	4129.99 (2892.64-5881.53)	0.97 (0.77-1.16)
Taiwan (Province of China)	163.58 (109.62-234.75)	268.09 (190.04-366.15)	0.64	2973.04 (1992.3-4266.54)	4772.28 (3382.9-6517.83)	1.76 (1.68-1.84)
Australia	328.29 (240.6-429.89)	534.96 (377.21-748.83)	0.63	7355.06 (5390.44-9631.25)	8879.94 (6261.38-12430.16)	0.38 (0.27-0.49)
Brazil	411.78 (278.88-594.52)	672.52 (457.34-952.79)	0.63	1057.17 (715.99-1526.34)	1145.39 (778.9-1622.72)	-0.19 (-0.37--0.02)
Kazakhstan	29.14 (19.71-42.97)	47.13 (31.93-66.86)	0.62	708.26 (478.91-1044.25)	995.17 (674.29-1411.83)	1.21 (1.18-1.25)
Mexico	1474 (1016.59-2070.23)	2379.83 (1670.39-3278.94)	0.61	6732.68 (4643.43-9456.05)	6790.98 (4766.54-9356.64)	-0.54 (-0.77--0.31)
Saint Vincent and the Grenadines	0.51 (0.34-0.73)	0.81 (0.55-1.16)	0.59	1946 (1306.52-2768.64)	2917.69 (1973.82-4184.48)	1.34 (1.25-1.44)
Trinidad and Tobago	6.92 (4.64-9.73)	11.01 (7.38-15.77)	0.59	2248.33 (1508.95-3162.57)	3240.28 (2170.57-4640.69)	1.31 (1.18-1.45)
Tonga	0.86 (0.59-1.26)	1.34 (0.91-1.9)	0.56	3856.39 (2649.35-5622.48)	5293.35 (3618.49-7523.64)	0.71 (0.5-0.92)
Iceland	3.7 (2.58-5.24)	5.69 (4.01-8.04)	0.54	5710.91 (3972.61-8079.18)	7144.91 (5033.25-10102.5)	0.73 (0.69-0.77)
North Macedonia	1.37 (0.88-2.13)	2 (1.3-3)	0.46	269.13 (173.15-418.89)	376.11 (244.14-566.1)	1.18 (1.12-1.25)
Guyana	4.09 (2.74-6.04)	5.88 (3.96-8.43)	0.44	2002.07 (1343.63-2954.77)	2894.51 (1950.04-4150.72)	1.14 (1.05-1.23)
Republic of Korea	492.74 (343.13-711.87)	712 (490.8-1013.84)	0.44	3899.82 (2715.69-5634.08)	6141.73 (4233.68-8745.5)	1.11 (0.78-1.45)
Canada	206.44 (143.95-294.14)	295.93 (207.51-431.71)	0.43	2806.33 (1956.82-3998.56)	3567.98 (2502-5205.13)	0.7 (0.62-0.78)
Guam	1.5 (1.03-2.13)	2.14 (1.47-3.06)	0.43	4292.97 (2943.9-6101.2)	5941.04 (4075.43-8476.63)	1.04 (0.96-1.12)
United States of America	4080.73 (2884.09-5719.26)	5774.95 (4333.61-7593.44)	0.42	6091.11 (4304.94-8536.89)	7627.31 (5723.65-10029.09)	-0.61 (-1.14--0.08)
Cook Islands	0.18 (0.13-0.26)	0.25 (0.17-0.37)	0.39	3954.05 (2738.62-5768.05)	5861.76 (4007.01-8491.88)	1.1 (0.96-1.23)
San Marino	0.35 (0.24-0.5)	0.48 (0.33-0.67)	0.37	5658 (3938.37-8062.55)	6669.7 (4576.74-9376.28)	0.46 (0.36-0.55)
Malta	4.82 (3.35-6.89)	6.53 (4.55-9.28)	0.35	5078.84 (3531.61-7264.9)	6922 (4825.43-9848.16)	0.95 (0.83-1.08)
New Zealand	96.74 (68.16-135.31)	130.18 (93.69-178.02)	0.35	10701.5 (7540.42-14968.53)	10896.39 (7841.91-14900.1)	-0.11 (-0.23-0.01)
United Kingdom	835.3 (583.56-1190.02)	1125.56 (789.64-1604.72)	0.35	5885.92 (4112.02-8385.45)	7337.65 (5147.78-10461.31)	0.46 (0.34-0.58)
American Samoa	0.46 (0.32-0.65)	0.61 (0.43-0.9)	0.33	3867.37 (2699.67-5440.24)	5239.24 (3671.04-7638.14)	0.82 (0.64-0.99)
Slovakia	3.82 (2.45-5.75)	5.07 (3.37-7.59)	0.33	288.21 (185.06-433.24)	401.52 (266.99-601.05)	1.11 (1.07-1.15)
Dominica	0.38 (0.26-0.55)	0.5 (0.34-0.73)	0.32	2234.22 (1510.09-3218.03)	3063.72 (2065.15-4428.48)	0.83 (0.72-0.94)
Democratic People's Republic of Korea	94.97 (66.98-137.22)	124.32 (85.6-175.18)	0.31	1674.7 (1181.2-2419.75)	1886.54 (1299.03-2658.26)	0.3 (0.22-0.38)
Norway	56.73 (39.79-80)	74.51 (52.49-106.37)	0.31	5375.22 (3769.46-7580.01)	6152.43 (4333.74-8782.93)	0.3 (0.19-0.41)
Spain	476.73 (330.56-668.78)	622.27 (434.25-868.57)	0.31	4950.13 (3432.37-6944.27)	6283.49 (4384.97-8770.56)	0.68 (0.53-0.82)
Sweden	84.77 (59.33-121.37)	109.85 (76.64-155.59)	0.3	4129.6 (2890.22-5912.39)	4999.9 (3488.67-7082.09)	0.49 (0.23-0.74)
Armenia	5.38 (3.67-7.9)	6.79 (4.59-9.86)	0.26	621.74 (423.8-911.94)	921.09 (622.89-1338.08)	1.45 (1.39-1.51)
Palau	0.16 (0.11-0.22)	0.2 (0.14-0.29)	0.25	3819.84 (2658.94-5471.39)	5409.13 (3744.35-7702.63)	0.96 (0.79-1.13)
Portugal	115.8 (80.09-164.38)	144.97 (99.93-206.41)	0.25	4577.39 (3165.87-6497.47)	6227.46 (4292.54-8866.66)	0.74 (0.56-0.93)
Switzerland	94 (65.25-134.41)	117.52 (81.34-166.91)	0.25	5340.01 (3706.83-7636.13)	6006.45 (4157.05-8530.73)	0.4 (0.37-0.42)
Denmark	63.41 (44.33-88.29)	78.69 (55.12-108.65)	0.24	4856.24 (3394.8-6762.29)	6229.96 (4364.04-8602.3)	0.76 (0.63-0.89)
France	700.3 (477.47-1001.46)	858.88 (587.9-1211.53)	0.23	4839.02 (3299.3-6920.03)	6049.57 (4140.95-8533.52)	0.67 (0.64-0.71)
Barbados	1.95 (1.33-2.78)	2.35 (1.6-3.36)	0.21	2839.87 (1941.98-4059.59)	3296.3 (2247.86-4717.89)	0.42 (0.39-0.45)
Belgium	140.15 (96.07-199.86)	168.22 (117.77-234.03)	0.2	5756.73 (3946.25-8209.5)	6789.8 (4753.34-9445.78)	0.41 (0.23-0.59)
Monaco	0.41 (0.28-0.59)	0.49 (0.34-0.7)	0.2	5937.84 (4082.88-8452.96)	6929.13 (4789.05-9762.77)	0.43 (0.36-0.49)
Russian Federation	152.31 (103.93-219.22)	181.82 (126.79-262.06)	0.19	411.37 (280.7-592.07)	536.45 (374.07-773.18)	1.05 (0.98-1.12)
Montenegro	0.5 (0.33-0.76)	0.59 (0.39-0.88)	0.18	322.04 (209.05-485.7)	412.09 (271.52-610.52)	1.02 (0.94-1.11)
Serbia	6.51 (4.17-9.79)	7.69 (5.09-11.13)	0.18	278.81 (178.62-419.49)	378.25 (250.53-547.63)	1.12 (1.06-1.18)
Slovenia	1.52 (0.99-2.31)	1.8 (1.17-2.64)	0.18	305.99 (199.06-463.37)	426.96 (278.15-628.4)	1.15 (1.05-1.25)
Netherlands	189.83 (129.98-270.17)	220.66 (152.82-311.86)	0.16	4791.47 (3280.78-6819.41)	6013.13 (4164.44-8498.51)	0.65 (0.61-0.7)
Republic of Moldova	3.65 (2.39-5.43)	4.25 (2.92-6.18)	0.16	324.63 (212.08-482.45)	481.29 (331.49-700.39)	1.55 (1.39-1.72)
Czechia	7.93 (5.05-11.83)	9.04 (5.98-13.43)	0.14	307.91 (196.18-459.41)	394.16 (260.55-585.34)	0.83 (0.76-0.89)
Finland	63.93 (44.1-90.35)	72.41 (49.74-101.47)	0.13	5060.32 (3491.17-7151.63)	6370.88 (4376.16-8927.68)	0.7 (0.67-0.73)
Belarus	9.78 (6.61-14.51)	10.95 (7.45-15.97)	0.12	385.88 (260.8-572.62)	516.12 (351.5-753.04)	1.14 (1.04-1.24)
Greenland	0.36 (0.25-0.5)	0.4 (0.28-0.57)	0.11	2433.51 (1691.97-3415.84)	3176.19 (2216.45-4508.71)	0.83 (0.78-0.89)
Germany	922.89 (657.64-1265.86)	1011.06 (710.98-1415.67)	0.1	4748.54 (3383.74-6513.23)	5936.67 (4174.68-8312.44)	0.62 (0.57-0.67)
Cuba	75.59 (50.74-108.23)	80.62 (54.54-114.99)	0.07	2466.97 (1655.84-3532.05)	3239.14 (2191.15-4620.05)	0.85 (0.81-0.89)
Greece	138.88 (95.52-198.09)	149.09 (102.93-213.55)	0.07	5511.71 (3791.06-7861.69)	6878.46 (4748.53-9852.16)	0.52 (0.34-0.7)
Austria	141.88 (100.45-195.37)	149.42 (103.53-210.47)	0.05	7169.94 (5075.89-9872.7)	7567.52 (5243.09-10659.28)	-0.08 (-0.16-0)
Hungary	8.41 (5.35-12.49)	8.74 (5.76-13.27)	0.04	331.76 (211.07-492.58)	408.56 (269.46-620.49)	0.7 (0.63-0.77)
Northern Mariana Islands	0.57 (0.39-0.81)	0.59 (0.41-0.83)	0.04	4122.79 (2841.41-5831.97)	5147 (3561.77-7243.85)	0.5 (0.32-0.68)
Estonia	1.57 (1.06-2.28)	1.62 (1.09-2.4)	0.03	410.76 (278.19-599.05)	581.8 (391.43-862.47)	1.43 (1.34-1.52)
Romania	15.63 (10.01-23.5)	16.02 (10.6-24.18)	0.02	277.95 (177.93-417.99)	394.64 (261.02-595.38)	1.25 (1.19-1.31)
Croatia	3.6 (2.36-5.49)	3.63 (2.39-5.44)	0.01	300.19 (196.77-457.17)	404.64 (266.18-606.76)	1.06 (0.97-1.15)
Georgia	10.82 (7.18-15.8)	10.83 (7.43-15.09)	0	788.24 (522.96-1151.23)	1376.59 (944.07-1917.74)	2.28 (2.03-2.53)
Niue	0.02 (0.01-0.03)	0.02 (0.01-0.03)	0	3609.33 (2456.85-5138.44)	5478.67 (3825.3-7854.4)	1.27 (1.12-1.42)
Puerto Rico	32.29 (21.88-46.28)	32.07 (21.17-47.02)	-0.01	3369.87 (2283.36-4830.13)	4276.85 (2823.67-6270.78)	0.8 (0.72-0.88)
Poland	46.2 (30.69-69.11)	45.3 (32.29-61.24)	-0.02	491.82 (326.72-735.73)	513.1 (365.77-693.66)	0 (-0.05-0.06)
Albania	2.31 (1.5-3.53)	2.24 (1.49-3.39)	-0.03	276.83 (179.25-422.76)	365.3 (243.55-552.26)	0.83 (0.75-0.91)
Bosnia and Herzegovina	2.74 (1.75-4.34)	2.67 (1.75-4.06)	-0.03	235.59 (150.14-373.06)	365.42 (238.69-555.24)	1.57 (1.37-1.78)
Ukraine	48.64 (32.85-70.93)	47.34 (32.44-69.22)	-0.03	384.22 (259.51-560.32)	468.44 (321.01-684.97)	0.87 (0.78-0.96)
Bulgaria	6.74 (4.3-10.17)	5.93 (3.94-8.82)	-0.12	325.56 (207.41-491.05)	416 (276.31-619.4)	0.84 (0.8-0.89)
Lithuania	3.41 (2.24-5.05)	2.96 (2.03-4.39)	-0.13	369.69 (243.11-547.7)	515.86 (354.24-766.04)	1.28 (1.21-1.34)
Bermuda	0.59 (0.39-0.85)	0.51 (0.35-0.73)	-0.14	3440.42 (2277.99-4958.13)	3763.18 (2588.1-5446.09)	0.18 (0.13-0.23)
Japan	3663.28 (2626.78-5105.38)	3065.76 (2174.45-4288.1)	-0.16	11411.05 (8182.36-15903.14)	12328.96 (8744.53-17244.61)	0.25 (0.19-0.31)
Italy	2300.24 (1644.62-3187.28)	1838.18 (1299.43-2549.74)	-0.2	16093.68 (11506.59-22299.82)	15149.84 (10709.62-21014.31)	-0.47 (-0.6--0.34)
Latvia	2.64 (1.78-4.02)	2.09 (1.43-2.99)	-0.21	406.6 (274.57-619.53)	535.11 (365.94-766.93)	1.09 (1.01-1.16)
United States Virgin Islands	0.93 (0.63-1.37)	0.7 (0.47-1.01)	-0.25	3247.14 (2185.77-4773.02)	4084.79 (2731.06-5854.18)	0.7 (0.61-0.8)

## Sheet: TableS4
Location	Num_1990	Num_2021	Percentage change	1990_per 100 000(95% UI)	2021_per 100 000(95% UI)	EAPC(95% CI)
Equatorial Guinea	27.57 (18.17-40.55)	184.89 (118.65-289.04)	5.71	27.91 (18.39-41.06)	50.73 (32.55-79.3)	2 (1.6-2.41)
Angola	581.66 (379.15-862.68)	3091.67 (1963.4-4756.07)	4.32	25.27 (16.47-37.47)	40.28 (25.58-61.97)	1.26 (1.14-1.39)
Benin	290.81 (188.96-423.11)	1452.31 (911.64-2230)	3.99	26.55 (17.25-38.62)	44.77 (28.1-68.74)	1.65 (1.44-1.87)
Qatar	55.62 (35.63-89.31)	271.78 (180.05-430)	3.89	70.35 (45.07-112.96)	48.99 (32.45-77.51)	-1.7 (-1.96--1.44)
Mali	430.73 (285.43-606.47)	1955.23 (1268.79-2878.53)	3.54	22.45 (14.87-31.6)	35.91 (23.3-52.87)	1.33 (1.13-1.53)
Niger	432.96 (281.74-632.93)	1881.22 (1217.45-2760.55)	3.35	24.89 (16.2-36.38)	35.29 (22.84-51.78)	1 (0.93-1.07)
Chad	298.58 (199.58-432.14)	1295.62 (844.5-1888.56)	3.34	22.46 (15.01-32.5)	33.5 (21.83-48.83)	0.93 (0.75-1.11)
United Arab Emirates	207.58 (137.36-328.38)	846.15 (559.42-1343.26)	3.08	60.65 (40.13-95.94)	49.08 (32.45-77.92)	-1.75 (-2.34--1.15)
Cameroon	904.31 (575.73-1426.78)	3614.34 (2337.15-5496.04)	3	38.01 (24.2-59.96)	46.14 (29.84-70.17)	0.37 (0.23-0.52)
Afghanistan	1330.7 (854.5-2001.2)	5039.44 (3257.03-7789.34)	2.79	60.48 (38.84-90.95)	70.04 (45.27-108.26)	1.56 (0.97-2.15)
Burkina Faso	563.87 (362.28-812.99)	2139.45 (1373.8-3308.94)	2.79	26.94 (17.31-38.84)	38.95 (25.01-60.24)	0.94 (0.75-1.12)
Gambia	64.74 (41.96-93.66)	239.39 (155.6-351.21)	2.7	28.53 (18.49-41.27)	38.93 (25.3-57.11)	0.77 (0.63-0.91)
Guinea	323.08 (213.28-467.27)	1172.43 (745.69-1737.13)	2.63	23.69 (15.64-34.26)	35.33 (22.47-52.35)	1.08 (0.82-1.33)
Sierra Leone	239 (162.78-340.22)	867.89 (555.29-1323.54)	2.63	23.81 (16.21-33.89)	38.16 (24.42-58.2)	1.53 (1.4-1.66)
Jordan	746.23 (477.35-1186)	2634.96 (1694.57-4062.01)	2.53	89.48 (57.24-142.22)	85.03 (54.68-131.07)	-0.17 (-0.26--0.07)
Mozambique	903.75 (584.31-1321.86)	3134.86 (1994.28-4848.91)	2.47	28.64 (18.52-41.89)	41.29 (26.27-63.87)	1.22 (1.19-1.25)
Nigeria	7396.95 (4917.39-10917.07)	25641.63 (16922.82-37824.77)	2.47	36.52 (24.28-53.91)	44.66 (29.47-65.87)	0.37 (0.28-0.45)
Sudan	2539.82 (1607.5-3939.39)	8809.22 (5783.01-13859.94)	2.47	54.25 (34.33-84.14)	78.03 (51.23-122.77)	1.17 (1.09-1.26)
Somalia	483.43 (312.67-713.68)	1662.11 (1069.59-2493.35)	2.44	28.54 (18.46-42.14)	34.37 (22.12-51.55)	0.43 (0.32-0.54)
Yemen	1529.33 (989.26-2301.98)	5267.92 (3441.42-8038.84)	2.44	55.83 (36.12-84.04)	63.05 (41.19-96.21)	0.25 (0.16-0.33)
Djibouti	31.59 (20.59-45.75)	107.69 (68.68-161.99)	2.41	32.14 (20.94-46.55)	33.52 (21.37-50.42)	0 (-0.19-0.19)
Timor-Leste	120.53 (76.93-186.9)	407.58 (256.89-637.66)	2.38	64.68 (41.28-100.3)	117.72 (74.2-184.18)	2.69 (2.46-2.92)
Democratic Republic of the Congo	2303.96 (1500.4-3406.92)	7738.54 (4974.13-11637.78)	2.36	27 (17.58-39.92)	36.32 (23.34-54.62)	0.97 (0.82-1.11)
Ethiopia	3049.67 (2121.96-4441.55)	10241.6 (6852.43-14922.66)	2.36	27.03 (18.81-39.36)	36.95 (24.72-53.84)	1.11 (1.03-1.19)
Liberia	156.89 (103.43-228.48)	522.03 (339.29-797.49)	2.33	28.28 (18.64-41.18)	37.41 (24.32-57.15)	0.73 (0.61-0.85)
C么te d'Ivoire	771.95 (501.04-1128.35)	2525.25 (1617.39-3849.64)	2.27	28.21 (18.31-41.23)	37.92 (24.29-57.81)	0.63 (0.36-0.91)
Papua New Guinea	544.01 (354.63-807.48)	1712.95 (1125.36-2623.47)	2.15	56.45 (36.8-83.79)	65.47 (43.02-100.28)	0.41 (0.24-0.57)
Uganda	1355.59 (858.17-2045.32)	4226.63 (2711.23-6230.32)	2.12	35.23 (22.3-53.15)	40.59 (26.04-59.83)	0.52 (0.46-0.58)
Belize	24.33 (15.82-37.47)	75.01 (51.08-114.73)	2.08	57.79 (37.58-89.01)	62.1 (42.29-94.98)	0.1 (-0.07-0.26)
Ghana	1003.92 (657.27-1438.89)	3090.21 (2002.25-4656.05)	2.08	28.47 (18.64-40.8)	33.85 (21.93-51)	0.39 (0.17-0.6)
Honduras	624.48 (420.3-911.38)	1911.82 (1324.98-2801.52)	2.06	59.19 (39.84-86.39)	67.35 (46.68-98.7)	0.34 (0.14-0.54)
Togo	232.92 (154.24-353.15)	706.81 (453.63-1057.77)	2.03	27.3 (18.08-41.39)	32.78 (21.04-49.05)	0.21 (0.03-0.39)
Mauritania	160.38 (102.1-247.13)	479.74 (304.07-750.93)	1.99	34.12 (21.72-52.57)	44.69 (28.33-69.96)	0.61 (0.5-0.73)
Palestine	357.88 (225.36-567.12)	1066.89 (689.91-1641.66)	1.98	80.96 (50.98-128.29)	81.94 (52.98-126.08)	0.12 (0.02-0.22)
Guinea-Bissau	62.41 (41.72-91.87)	180.08 (117.33-269.45)	1.89	26.76 (17.88-39.38)	34.28 (22.34-51.29)	0.41 (0.08-0.74)
Madagascar	813.8 (527.19-1220.64)	2335.76 (1509.4-3473.71)	1.87	30.22 (19.57-45.32)	32.25 (20.84-47.96)	0.29 (0.26-0.33)
Bahrain	79.54 (51.57-125.23)	223 (144.84-350.31)	1.8	68.98 (44.73-108.62)	68.4 (44.43-107.45)	-0.37 (-0.65--0.1)
Vanuatu	23.06 (14.93-35.25)	64.47 (41.97-100.95)	1.8	65.78 (42.58-100.55)	82.21 (53.52-128.73)	0.65 (0.56-0.74)
Burundi	331.26 (218.76-474.86)	915.41 (607.21-1341.11)	1.76	26.3 (17.37-37.71)	29.27 (19.42-42.88)	0.22 (-0.02-0.46)
Oman	232.25 (147.91-362.94)	640.72 (418.48-983.67)	1.76	68.51 (43.63-107.06)	63.09 (41.21-96.87)	-0.89 (-1.35--0.42)
Zambia	841.62 (524.72-1326.01)	2301.38 (1430.2-3579.19)	1.73	45.76 (28.53-72.1)	46.79 (29.08-72.76)	0.05 (0.02-0.08)
Gabon	81.85 (53.3-128.22)	221.57 (139.9-350.24)	1.71	36.97 (24.08-57.92)	45.26 (28.58-71.54)	0.64 (0.54-0.75)
Congo	198.29 (128.76-307.81)	535 (345.99-812.18)	1.7	35.18 (22.84-54.61)	37.34 (24.15-56.69)	-0.17 (-0.31--0.02)
United Republic of Tanzania	2292.05 (1460.54-3561.06)	6142.04 (3897.65-9477.82)	1.68	38.2 (24.34-59.35)	41.33 (26.23-63.78)	0.23 (0.12-0.34)
Nepal	1083.33 (700.59-1606.19)	2890.44 (1901.36-4210.8)	1.67	23.72 (15.34-35.17)	31.86 (20.96-46.42)	1.16 (1.06-1.27)
Solomon Islands	50.84 (33.2-77.18)	135.76 (87.87-213.44)	1.67	68.32 (44.61-103.71)	79.19 (51.25-124.5)	0.18 (0.04-0.33)
Guatemala	1120.92 (771.87-1633.06)	2983.08 (2046.01-4304.86)	1.66	61.01 (42.01-88.89)	67.87 (46.55-97.94)	0.15 (-0.06-0.36)
Malawi	838.06 (535.37-1318.3)	2220.82 (1414.81-3482.98)	1.65	37.12 (23.71-58.39)	44.33 (28.24-69.53)	0.56 (0.48-0.64)
India	68368.82 (47672.63-95772.27)	180499.99 (120871.78-256387.12)	1.64	33.86 (23.61-47.43)	47.71 (31.95-67.78)	1.41 (1.3-1.52)
Kenya	2149.55 (1422.83-3184.89)	5640.92 (3721-8313.06)	1.62	41.5 (27.47-61.49)	42.5 (28.04-62.63)	-0.06 (-0.16-0.04)
Lao People's Democratic Republic	784.43 (485.27-1235.21)	2040.19 (1261.73-3184.54)	1.6	81.06 (50.15-127.64)	102.81 (63.58-160.48)	1.1 (0.88-1.32)
Eritrea	194.96 (127.48-279.16)	501.28 (329.11-732.47)	1.57	24.72 (16.17-35.4)	30.28 (19.88-44.25)	0.64 (0.46-0.82)
Sao Tome and Principe	8.64 (5.58-13.17)	22.12 (14.15-33.97)	1.56	33.7 (21.77-51.32)	39.44 (25.23-60.57)	0.08 (-0.12-0.29)
Senegal	584.87 (371.79-891.36)	1439.04 (925.03-2236.37)	1.46	33.99 (21.61-51.8)	36.89 (23.71-57.33)	0 (-0.1-0.11)
Maldives	43.68 (26.99-69.2)	106.81 (66.85-173.95)	1.45	91.77 (56.7-145.4)	92.72 (58.03-151.01)	0.34 (-0.08-0.76)
Pakistan	9802.29 (6491.13-14717.33)	23896.27 (15715.88-34077.09)	1.44	41.44 (27.44-62.22)	39.45 (25.94-56.26)	0.02 (-0.1-0.14)
Paraguay	185.47 (119.02-276.09)	452.19 (297.09-679.96)	1.44	19.73 (12.66-29.37)	23.84 (15.66-35.84)	0.75 (0.59-0.9)
Haiti	571.86 (375.83-856.88)	1352.35 (903.25-1983.52)	1.36	37.17 (24.43-55.69)	38.2 (25.52-56.03)	-0.07 (-0.22-0.09)
Philippines	14769.15 (9330.66-22610.8)	34822.19 (21963.92-54153.31)	1.36	95.17 (60.12-145.7)	118.79 (74.93-184.74)	1.1 (0.97-1.24)
Central African Republic	191.72 (124.94-276.71)	451.15 (297.97-660.34)	1.35	29.91 (19.49-43.17)	32.61 (21.54-47.73)	0.16 (0.02-0.29)
Iraq	3603.7 (2293.08-5862.76)	8456.96 (5502.88-13266.32)	1.35	88.81 (56.51-144.49)	80.22 (52.2-125.84)	-0.16 (-0.3--0.03)
Rwanda	565.58 (367.29-851.77)	1319.3 (848.48-2032.55)	1.33	34.86 (22.64-52.5)	37.46 (24.09-57.72)	0.19 (0.06-0.31)
Kiribati	10.99 (7.15-16.89)	24.69 (16.33-38.05)	1.25	58.8 (38.27-90.34)	77.23 (51.09-119.01)	0.69 (0.35-1.03)
Cambodia	1713.96 (1072.26-2654.64)	3739.61 (2343.6-5743.97)	1.18	68.44 (42.82-106)	82.76 (51.87-127.12)	0.71 (0.44-0.99)
Kuwait	301.69 (197.02-482.21)	659.17 (441.5-1041.11)	1.18	72.8 (47.54-116.35)	45.09 (30.2-71.22)	-1.51 (-1.75--1.26)
Brunei Darussalam	102.29 (60.94-158.53)	220.44 (124.48-345.14)	1.16	151.41 (90.2-234.65)	176.44 (99.63-276.25)	0.8 (0.57-1.03)
Malaysia	5369.81 (3204.64-8847.99)	11515.01 (7266.29-19167.24)	1.14	119.85 (71.52-197.48)	136.65 (86.23-227.46)	0.82 (0.58-1.06)
Bangladesh	6262.48 (4113.15-9198.36)	13224 (8768.28-19368.94)	1.11	25.44 (16.71-37.36)	28.75 (19.06-42.11)	0.58 (0.45-0.71)
Myanmar	7391.41 (4651.73-11507.54)	15547.05 (9881.05-24434.98)	1.1	70.92 (44.63-110.41)	102.84 (65.36-161.63)	1.64 (1.51-1.76)
Egypt	10314.69 (6702.16-16359.4)	21416.57 (14133.79-33776.18)	1.08	78.66 (51.11-124.75)	82.54 (54.47-130.17)	-0.08 (-0.22-0.06)
Panama	324.41 (223.98-469.33)	673.28 (456.97-1001.61)	1.08	53.01 (36.6-76.69)	62.99 (42.75-93.71)	0.54 (0.42-0.67)
Botswana	132.23 (85.32-197.05)	273.37 (176.5-412.08)	1.07	41.07 (26.5-61.2)	40.18 (25.94-60.57)	-0.06 (-0.3-0.17)
Saudi Arabia	2877.25 (1845.98-4505.67)	5957.8 (3934.23-9408.47)	1.07	88.23 (56.61-138.17)	58.72 (38.78-92.73)	-1.26 (-1.52--1)
Cabo Verde	24.6 (15.99-35.99)	50.18 (33.05-74.32)	1.04	31.01 (20.16-45.38)	33.39 (21.99-49.45)	0.09 (-0.31-0.49)
Tuvalu	1.33 (0.88-2)	2.71 (1.77-4.35)	1.04	54.76 (36.02-82.19)	93.36 (60.88-149.65)	1.79 (1.63-1.94)
Bolivia (Plurinational State of)	1367.04 (886.04-2169.71)	2769.44 (1874.57-4263.48)	1.03	89.36 (57.92-141.82)	88.82 (60.12-136.74)	-0.01 (-0.16-0.15)
Israel	1140.33 (748.39-1758.05)	2314.97 (1507.76-3663.96)	1.03	93.48 (61.35-144.12)	104.07 (67.78-164.71)	0.23 (0.18-0.28)
Namibia	133.48 (85.74-199.25)	266.53 (172.38-399.22)	1	39.36 (25.28-58.76)	40.3 (26.07-60.37)	0.07 (-0.12-0.25)
Tajikistan	196.57 (128.56-283.82)	390.79 (258.99-566.56)	0.99	16.3 (10.66-23.54)	15.38 (10.19-22.29)	0.01 (-0.14-0.15)
South Sudan	429.52 (274.27-634.25)	837.48 (539.24-1275.04)	0.95	33.17 (21.18-48.98)	36.07 (23.23-54.92)	0 (-0.13-0.14)
Nicaragua	601.68 (413.99-891.85)	1152.83 (797.02-1636.8)	0.92	66.69 (45.88-98.85)	63.59 (43.96-90.29)	-0.32 (-0.5--0.13)
Luxembourg	60.86 (40.1-93.51)	116.31 (77.41-179.93)	0.91	62.62 (41.27-96.23)	74.71 (49.72-115.57)	0.93 (0.77-1.1)
Indonesia	39723.49 (25106.34-60562.17)	75391.8 (47864.35-115315.26)	0.9	82.89 (52.39-126.37)	100.13 (63.57-153.15)	0.86 (0.77-0.95)
Argentina	4621.63 (2847.41-7282.92)	8486.29 (5330.66-13219.65)	0.84	57.58 (35.47-90.73)	71.4 (44.85-111.22)	0.62 (0.39-0.86)
Marshall Islands	6.4 (4.15-9.69)	11.77 (7.65-18.57)	0.84	65.44 (42.49-99.09)	79.39 (51.57-125.19)	0.14 (-0.08-0.36)
United States of America	69376.96 (41469.04-116681.3)	126400.31 (75557.93-194760.85)	0.82	103.56 (61.9-174.16)	166.94 (99.79-257.23)	0.04 (-0.57-0.65)
Lesotho	127.96 (83.77-188.48)	228.77 (146.5-344.13)	0.79	33.82 (22.14-49.82)	45.13 (28.9-67.89)	0.81 (0.65-0.97)
Ecuador	2745.27 (1812.23-4387.09)	4825.26 (3374.1-7354.69)	0.76	108.85 (71.85-173.95)	102.33 (71.55-155.97)	-0.21 (-0.47-0.04)
Comoros	40.82 (26.08-62.66)	69.04 (44.58-105.45)	0.69	38.75 (24.76-59.47)	35.36 (22.83-54.02)	-0.45 (-0.56--0.35)
Dominican Republic	895.83 (603.99-1366.68)	1500.11 (1017.58-2254.52)	0.67	47.45 (31.99-72.39)	51.78 (35.13-77.83)	0.54 (0.42-0.66)
Lebanon	522.32 (334.7-836.5)	871.1 (574.97-1357.05)	0.67	69.7 (44.66-111.63)	58.72 (38.75-91.47)	-0.68 (-0.9--0.47)
Viet Nam	11516.9 (7374.66-17336.71)	19036.87 (12010.84-28832.45)	0.65	67.49 (43.22-101.6)	74.53 (47.02-112.88)	0.64 (0.36-0.92)
Syrian Arab Republic	2286.42 (1473.75-3571.96)	3688.81 (2365.34-5915.99)	0.61	82.92 (53.45-129.54)	94.82 (60.8-152.06)	0.28 (0.08-0.49)
Uzbekistan	925.76 (603.2-1369.19)	1487.82 (967.04-2135.51)	0.61	18.9 (12.31-27.95)	16.72 (10.87-24)	-0.32 (-0.42--0.22)
Monaco	3.93 (2.63-6.03)	6.19 (4.06-9.63)	0.58	56.42 (37.68-86.54)	86.64 (56.86-134.88)	1.78 (1.68-1.88)
Algeria	4444.53 (2858.7-6854.81)	6978.4 (4595.89-10848.56)	0.57	76.48 (49.19-117.96)	62.18 (40.95-96.66)	-0.87 (-1.06--0.68)
Chile	2196.99 (1335.76-3475.34)	3446.26 (2113.35-5479.51)	0.57	60.78 (36.96-96.15)	73.17 (44.87-116.33)	0.92 (0.52-1.32)
Bhutan	50.13 (31.73-78.48)	78.43 (50.16-117.17)	0.56	35.01 (22.16-54.82)	37.88 (24.23-56.59)	0.47 (0.22-0.71)
Costa Rica	501.6 (347.64-742.12)	784.22 (536.39-1155.29)	0.56	64.5 (44.7-95.43)	60.58 (41.43-89.24)	-0.26 (-0.49--0.04)
Eswatini	98.7 (64.24-152.25)	153.92 (99.6-241.19)	0.56	50.64 (32.96-78.12)	48.84 (31.6-76.53)	-0.36 (-0.69--0.04)
Nauru	1.84 (1.18-2.9)	2.87 (1.87-4.57)	0.56	75.63 (48.29-118.98)	100.7 (65.64-160.62)	0.85 (0.8-0.91)
Sri Lanka	4211.06 (2520.9-6737.26)	6566.4 (4022.04-10707.64)	0.56	91.73 (54.91-146.75)	116.28 (71.22-189.61)	0.79 (0.64-0.95)
Cyprus	139.65 (90.12-214.57)	215.49 (142.24-335.08)	0.54	70.7 (45.62-108.63)	60.34 (39.83-93.83)	-0.6 (-0.94--0.25)
Peru	5111.9 (3359.11-8209.69)	7849.78 (5181.41-11943.62)	0.54	94.1 (61.84-151.13)	81.61 (53.87-124.17)	-0.41 (-0.5--0.31)
Turkmenistan	159.8 (102.27-233.66)	245.43 (157.47-376.63)	0.54	18.08 (11.57-26.44)	19.53 (12.53-29.97)	0.37 (0.31-0.43)
Kyrgyzstan	182.14 (120.2-269.58)	279.45 (180.09-403.18)	0.53	17.38 (11.47-25.72)	16.21 (10.45-23.38)	-0.3 (-0.45--0.15)
Zimbabwe	1107.08 (715.91-1692.02)	1693.84 (1125.1-2562.58)	0.53	46.04 (29.77-70.37)	41.71 (27.71-63.11)	-0.69 (-0.87--0.5)
Suriname	46.51 (31.13-69.29)	70.49 (46.79-109.73)	0.52	47.82 (32.01-71.25)	48.57 (32.24-75.61)	0.01 (-0.06-0.07)
Bahamas	38.62 (26.12-59.36)	57.95 (38.7-88.15)	0.5	53.25 (36.01-81.83)	53.74 (35.89-81.76)	0.11 (-0.04-0.26)
Uruguay	420.58 (263.6-663.04)	623.85 (384.92-991.09)	0.48	56 (35.1-88.29)	74.95 (46.24-119.07)	1.08 (0.88-1.28)
South Africa	4690.77 (3091.17-6875.16)	6883.1 (4513.99-10115.08)	0.47	48.59 (32.02-71.22)	44.44 (29.15-65.31)	-0.34 (-0.52--0.16)
Colombia	5073.74 (3487.5-7363.91)	7339.3 (5009.68-10704.03)	0.45	58.42 (40.16-84.79)	56.02 (38.24-81.71)	-0.05 (-0.14-0.04)
Fiji	132.77 (85.18-209.7)	191.97 (125.3-299.65)	0.45	67.92 (43.57-107.27)	84.06 (54.86-131.21)	0.36 (0.21-0.51)
Antigua and Barbuda	6.87 (4.59-10.32)	9.9 (6.65-15.02)	0.44	42.26 (28.27-63.51)	40.97 (27.51-62.15)	0.07 (-0.02-0.16)
Morocco	4479.54 (2889.55-6978.28)	6461.37 (4153.59-10153.75)	0.44	71.13 (45.88-110.81)	66.71 (42.88-104.83)	-0.27 (-0.33--0.21)
Samoa	35.57 (22.41-56.23)	50.37 (32.86-81.47)	0.42	96.46 (60.79-152.48)	103.53 (67.55-167.46)	0.29 (0.22-0.36)
Azerbaijan	289.59 (190.45-420.14)	407.94 (267.22-600.23)	0.41	15.44 (10.16-22.41)	14.88 (9.75-21.9)	0.15 (-0.11-0.4)
Canada	3803.65 (2349.33-5988.99)	5257.72 (3203.25-8229.73)	0.38	51.71 (31.94-81.41)	63.39 (38.62-99.23)	0.8 (0.57-1.03)
Singapore	1037.5 (625.45-1616.42)	1428.25 (835.74-2218.38)	0.38	111.01 (66.92-172.95)	98.18 (57.45-152.5)	0.1 (-0.51-0.73)
Greenland	6.22 (3.88-9.6)	8.52 (5.22-13.5)	0.37	42.23 (26.35-65.17)	66.91 (41-106.03)	1.88 (1.52-2.25)
Venezuela (Bolivarian Republic of)	3275.47 (2218.88-4736.87)	4471.28 (3159.87-6475.28)	0.37	67.67 (45.84-97.86)	65.14 (46.04-94.34)	-0.39 (-0.5--0.27)
Mongolia	94.33 (60.6-141.63)	128.6 (84.8-184.75)	0.36	18.43 (11.84-27.67)	15.24 (10.05-21.89)	-0.71 (-0.84--0.59)
Libya	985.71 (638.92-1572.47)	1320.33 (869.52-2085.9)	0.34	108.23 (70.15-172.66)	66.38 (43.71-104.86)	-1.78 (-1.88--1.67)
Turkey	9297.59 (6073.31-13967.07)	12484.8 (8129.53-19513.09)	0.34	65.27 (42.64-98.05)	57.66 (37.55-90.12)	-0.35 (-0.41--0.29)
Saint Kitts and Nevis	5.5 (3.65-8.36)	7.29 (4.99-10.89)	0.33	55.13 (36.52-83.71)	46.68 (31.99-69.75)	-0.44 (-0.5--0.39)
Guam	26.56 (17.15-42.39)	35.15 (22.62-57.02)	0.32	76.11 (49.16-121.48)	97.44 (62.69-158.05)	1.23 (1.03-1.43)
American Samoa	9.93 (6.52-15.67)	13.01 (8.47-20.72)	0.31	82.62 (54.21-130.34)	110.9 (72.23-176.57)	1.1 (0.94-1.25)
Andorra	10.91 (7.23-16.85)	14.13 (9.27-21.74)	0.3	73.13 (48.47-112.94)	70.71 (46.39-108.76)	0.31 (-0.04-0.66)
Australia	7357.83 (4491.09-11712.54)	9399.66 (5594.9-15304.05)	0.28	164.84 (100.62-262.41)	156.03 (92.87-254.04)	-0.01 (-0.09-0.07)
El Salvador	881.97 (605.29-1286.7)	1129.98 (783.41-1622.97)	0.28	67.29 (46.18-98.16)	63.61 (44.1-91.37)	-0.04 (-0.22-0.14)
Iceland	59.99 (39.05-95.26)	76.63 (50.7-120.55)	0.28	92.49 (60.2-146.87)	96.23 (63.67-151.39)	0.32 (0.19-0.45)
Micronesia (Federated States of)	18.73 (12.1-29)	23.85 (15.55-36.96)	0.27	80.77 (52.16-125.04)	91.22 (59.45-141.35)	0.24 (0.06-0.42)
Grenada	9.09 (6.01-13.72)	11.42 (7.76-17.14)	0.26	46.71 (30.87-70.51)	44.59 (30.28-66.91)	-0.31 (-0.42--0.21)
Sweden	1284.26 (839.2-1977.85)	1613.49 (1038.7-2498.78)	0.26	62.56 (40.88-96.35)	73.44 (47.28-113.74)	0.49 (0.29-0.69)
Tunisia	1387.83 (904.82-2111.84)	1727.92 (1139.4-2699.21)	0.25	67.88 (44.25-103.29)	56.32 (37.14-87.98)	-0.82 (-0.98--0.66)
Iran (Islamic Republic of)	11013.38 (7072.81-16750.74)	13523.06 (8884.4-20381.76)	0.23	87.08 (55.92-132.44)	58.18 (38.22-87.68)	-1.53 (-2.03--1.02)
Mauritius	302.33 (181.27-494.65)	370.68 (232.32-617.21)	0.23	101.19 (60.67-165.56)	117.12 (73.4-195.01)	0.68 (0.5-0.86)
United Kingdom	11858.62 (7862.95-18372.12)	14584.38 (9646.85-22742.44)	0.23	83.56 (55.41-129.46)	95.08 (62.89-148.26)	0.52 (0.33-0.7)
Kazakhstan	655.82 (423.3-954.43)	798.79 (518.38-1189.94)	0.22	15.94 (10.29-23.19)	16.87 (10.95-25.13)	-0.03 (-0.29-0.23)
Tonga	23.06 (14.92-36.94)	28.14 (18.13-44.32)	0.22	103.09 (66.71-165.15)	111.3 (71.71-175.28)	-0.05 (-0.18-0.09)
Finland	808.68 (529.18-1242.92)	981.37 (645.15-1521.07)	0.21	64.01 (41.89-98.38)	86.35 (56.77-133.84)	0.84 (0.64-1.03)
Seychelles	23.47 (14.02-39.4)	27.74 (17.48-44.42)	0.18	129.68 (77.47-217.7)	114.44 (72.11-183.26)	-0.42 (-0.55--0.29)
Jamaica	296.89 (197.75-445.94)	346.04 (229.23-517.78)	0.17	49.83 (33.19-74.84)	44.82 (29.69-67.06)	0 (-0.15-0.15)
Ireland	932.16 (609.39-1475.72)	1082.23 (709.68-1718.36)	0.16	105.56 (69.01-167.12)	92.76 (60.83-147.28)	-0.83 (-1.08--0.57)
Norway	885.71 (579.82-1407.57)	1030.66 (675.98-1619.91)	0.16	83.92 (54.93-133.36)	85.1 (55.81-133.75)	0.37 (0.22-0.53)
Switzerland	1144.25 (747.07-1813.74)	1323.19 (864.72-2106.8)	0.16	65.01 (42.44-103.04)	67.63 (44.2-107.68)	0.37 (0.22-0.52)
France	11025.97 (7245-17508.05)	12704.8 (8320.15-19792.1)	0.15	76.19 (50.06-120.98)	89.49 (58.6-139.41)	0.71 (0.61-0.82)
Tokelau	0.26 (0.16-0.4)	0.3 (0.19-0.48)	0.15	73.05 (46.35-111.82)	93.16 (60.11-148.75)	0.92 (0.47-1.37)
Denmark	964.43 (626.14-1499.46)	1103.49 (734.88-1715.28)	0.14	73.86 (47.96-114.84)	87.37 (58.18-135.8)	1.03 (0.79-1.27)
Netherlands	2769.98 (1823.44-4311.77)	3129.29 (2006.74-4847.86)	0.13	69.92 (46.03-108.83)	85.28 (54.69-132.11)	1.16 (1-1.32)
San Marino	5.45 (3.56-8.51)	6.15 (3.99-9.53)	0.13	87.6 (57.26-136.83)	86.38 (56-133.78)	0.06 (-0.32-0.44)
Belgium	1901.38 (1261.92-2997.74)	2124.13 (1394.78-3271.66)	0.12	78.1 (51.84-123.14)	85.73 (56.3-132.05)	0.43 (0.25-0.62)
Brazil	10515.66 (7235.98-15442.59)	11779.63 (8209.36-16848.71)	0.12	27 (18.58-39.65)	20.06 (13.98-28.7)	-1.44 (-1.66--1.22)
New Zealand	1974.36 (1168.71-3488.5)	2186.94 (1350.04-3627.57)	0.11	218.42 (129.29-385.92)	183.05 (113-303.63)	-0.33 (-0.53--0.13)
Trinidad and Tobago	134.07 (88.63-200.48)	148.61 (99.26-224.57)	0.11	43.58 (28.81-65.17)	43.73 (29.2-66.07)	-0.42 (-0.72--0.11)
Mexico	28083.43 (19988.06-39841.65)	30941.73 (22372.54-43090.59)	0.1	128.27 (91.3-181.98)	88.29 (63.84-122.96)	-1.62 (-1.86--1.39)
Germany	11184.41 (7471.27-16254.63)	12146.74 (7932.18-18576.73)	0.09	57.55 (38.44-83.63)	71.32 (46.58-109.08)	0.75 (0.59-0.91)
Thailand	13958.59 (8596.47-21954.64)	15265.87 (9782.18-24961.7)	0.09	87.29 (53.76-137.3)	93.65 (60.01-153.13)	0.48 (0.38-0.58)
Cook Islands	4.14 (2.71-6.5)	4.33 (2.88-6.89)	0.05	90.04 (58.93-141.41)	100.62 (66.76-159.86)	0.23 (0.12-0.35)
Guyana	95.8 (62.52-145.41)	100.02 (66.72-148.68)	0.04	46.9 (30.61-71.19)	49.22 (32.84-73.17)	0.7 (0.47-0.94)
Saint Lucia	17.52 (11.67-27.31)	17.92 (11.84-26.77)	0.02	51.37 (34.23-80.06)	39.24 (25.92-58.61)	-0.97 (-1.13--0.81)
Northern Mariana Islands	9.75 (6.42-15.73)	9.87 (6.43-15.87)	0.01	70.64 (46.5-113.93)	86.23 (56.18-138.66)	1.92 (1.01-2.85)
Democratic People's Republic of Korea	2282.38 (1472.44-3482.04)	2286.41 (1492.81-3373.65)	0	40.25 (25.96-61.4)	34.7 (22.65-51.19)	-0.25 (-0.4--0.11)
North Macedonia	30.4 (20.2-44.96)	30.48 (20.14-43.89)	0	5.97 (3.97-8.84)	5.74 (3.79-8.27)	-0.06 (-0.23-0.11)
Barbados	31.98 (21.64-48.57)	31.6 (21.35-46.85)	-0.01	46.68 (31.58-70.89)	44.38 (30-65.82)	0.06 (-0.09-0.2)
Saint Vincent and the Grenadines	13.03 (8.62-19.81)	12.87 (8.57-19.21)	-0.01	49.45 (32.73-75.2)	46.32 (30.82-69.13)	-0.18 (-0.24--0.11)
Palau	3.24 (2.1-5.08)	3.18 (2.06-5.14)	-0.02	78.97 (51.31-124.01)	84.93 (55.1-137.19)	0.46 (0.22-0.7)
China	134474.66 (89646.06-194982.78)	130403.31 (85354.87-193461.44)	-0.03	41.74 (27.82-60.51)	40.92 (26.78-60.7)	-0.06 (-0.5-0.38)
Malta	71.62 (46.95-112.92)	69.14 (45.69-108)	-0.03	75.52 (49.51-119.07)	73.34 (48.47-114.57)	-0.18 (-0.54-0.18)
Serbia	135.23 (88.69-205.13)	131.24 (84.07-192.27)	-0.03	5.79 (3.8-8.79)	6.46 (4.14-9.46)	0.31 (0.24-0.38)
Dominica	9 (5.96-13.59)	8.67 (5.81-12.8)	-0.04	52.85 (35.01-79.77)	52.77 (35.35-77.9)	0.04 (-0.06-0.15)
Montenegro	10.67 (7.08-15.85)	10.01 (6.71-14.57)	-0.06	6.84 (4.54-10.16)	6.95 (4.66-10.12)	0.17 (0.12-0.21)
Austria	1786.36 (1176.4-2810.04)	1647.95 (1089.18-2622.86)	-0.08	90.27 (59.45-142)	83.46 (55.16-132.84)	-0.16 (-0.27--0.05)
Niue	0.39 (0.25-0.62)	0.36 (0.24-0.57)	-0.08	77.97 (50.09-125.82)	93.61 (61.58-149.23)	0.31 (0.11-0.51)
Russian Federation	3975.44 (2833.47-5500.96)	3674.96 (2607.48-5057.34)	-0.08	10.74 (7.65-14.86)	10.84 (7.69-14.92)	-0.16 (-0.36-0.03)
Taiwan (Province of China)	3097.44 (1967.25-5088.03)	2832.85 (1847.49-4490.5)	-0.09	56.29 (35.75-92.47)	50.43 (32.89-79.94)	-0.1 (-0.29-0.08)
Slovakia	80.84 (53.46-119.14)	71.44 (47.8-103.97)	-0.12	6.09 (4.03-8.98)	5.66 (3.79-8.24)	-0.48 (-0.63--0.34)
Spain	8705.5 (5684.23-13699.73)	7655.64 (5014.27-12063.26)	-0.12	90.39 (59.02-142.25)	77.3 (50.63-121.81)	-1.18 (-1.52--0.83)
Slovenia	29.3 (19.63-42.81)	25.51 (16.11-37.03)	-0.13	5.89 (3.95-8.6)	6.06 (3.83-8.8)	-0.18 (-0.28--0.07)
Portugal	2093.5 (1348.48-3317.96)	1777.79 (1153.83-2766.66)	-0.15	82.75 (53.3-131.15)	76.37 (49.57-118.85)	-0.6 (-0.78--0.43)
Armenia	119.12 (78.48-170.62)	100.46 (67.55-145.9)	-0.16	13.75 (9.06-19.7)	13.63 (9.17-19.8)	-0.08 (-0.43-0.26)
Bermuda	6.71 (4.55-10.13)	5.65 (3.88-8.19)	-0.16	39.23 (26.58-59.2)	41.91 (28.75-60.73)	0.38 (0.3-0.45)
Croatia	68.14 (46.37-99.71)	55.77 (36.77-80.85)	-0.18	5.68 (3.86-8.3)	6.22 (4.1-9.01)	0.35 (0.26-0.44)
Belarus	226.68 (151.04-327)	183.33 (125.5-261.14)	-0.19	8.95 (5.96-12.91)	8.64 (5.92-12.31)	-0.25 (-0.43--0.08)
Czechia	162.2 (109.01-240.42)	130.9 (88.39-189.64)	-0.19	6.3 (4.23-9.34)	5.71 (3.85-8.27)	-0.76 (-0.91--0.62)
Greece	2192.8 (1433.88-3443)	1769.94 (1170.84-2689.97)	-0.19	87.03 (56.91-136.64)	81.66 (54.02-124.1)	-0.7 (-0.86--0.55)
Hungary	158.56 (103.65-237.13)	129.17 (83.57-188.91)	-0.19	6.26 (4.09-9.36)	6.04 (3.91-8.83)	-0.43 (-0.57--0.3)
Estonia	34.75 (23.8-49.68)	27.79 (18.4-40.94)	-0.2	9.12 (6.24-13.04)	9.98 (6.61-14.71)	0.18 (-0.05-0.41)
Republic of Korea	15889.09 (9485.94-24493.22)	12493.66 (7430.38-19350.74)	-0.21	125.75 (75.08-193.85)	107.77 (64.1-166.92)	-0.29 (-0.74-0.16)
Puerto Rico	537.84 (367.18-814.04)	416.21 (287.58-619.55)	-0.23	56.14 (38.33-84.97)	55.5 (38.35-82.62)	0.05 (-0.04-0.13)
Republic of Moldova	91.92 (61.98-131.04)	69.49 (47.09-96.32)	-0.24	8.17 (5.51-11.64)	7.88 (5.34-10.92)	-0.06 (-0.22-0.1)
Romania	352.09 (229.85-533.17)	261.08 (171.86-384.87)	-0.26	6.26 (4.09-9.48)	6.43 (4.23-9.48)	-0.23 (-0.34--0.12)
Ukraine	1316 (929.93-1837.36)	958.73 (685.19-1322.69)	-0.27	10.4 (7.35-14.51)	9.49 (6.78-13.09)	-0.38 (-0.53--0.23)
Albania	59.02 (39.56-87.62)	41.78 (27.61-60.97)	-0.29	7.07 (4.74-10.49)	6.81 (4.5-9.93)	0.15 (-0.07-0.38)
Cuba	1439.71 (977.39-2140.36)	1009.97 (688.84-1509.57)	-0.3	46.99 (31.9-69.85)	40.58 (27.68-60.65)	0.22 (-0.11-0.54)
Georgia	212.24 (137.59-312.19)	146.68 (97.94-223.62)	-0.31	15.46 (10.02-22.74)	18.64 (12.45-28.42)	0.84 (0.75-0.94)
Bosnia and Herzegovina	62.93 (41.94-92.53)	43.03 (28.95-63.1)	-0.32	5.41 (3.6-7.95)	5.88 (3.96-8.63)	0.58 (0.38-0.78)
Bulgaria	129.24 (86.07-190.95)	85.82 (58.06-124.43)	-0.34	6.24 (4.16-9.22)	6.02 (4.08-8.74)	-0.52 (-0.65--0.4)
Japan	92031.24 (49320-153770.26)	60883.73 (34426.29-95422.39)	-0.34	286.68 (153.63-478.99)	244.84 (138.45-383.74)	-0.35 (-0.52--0.19)
Lithuania	81.64 (54.68-117.75)	52.92 (36.29-74.56)	-0.35	8.86 (5.93-12.77)	9.24 (6.33-13.01)	0.38 (0.19-0.57)
Latvia	58.18 (39.96-82.77)	36.65 (24.41-52.71)	-0.37	8.98 (6.17-12.77)	9.4 (6.26-13.53)	-0.04 (-0.31-0.24)
United States Virgin Islands	15.4 (10.42-23.22)	9.38 (6.38-14.25)	-0.39	53.57 (36.26-80.78)	54.54 (37.06-82.86)	-0.05 (-0.2-0.1)
Poland	939.76 (621.01-1406.38)	563.53 (399.61-769.8)	-0.4	10 (6.61-14.97)	6.38 (4.53-8.72)	-2.24 (-2.69--1.79)
Italy	28353.74 (20265.4-40863.1)	16867.25 (12186.03-23677.75)	-0.41	198.38 (141.79-285.9)	139.02 (100.43-195.15)	-1.34 (-1.68--0.99)

## Sheet: TableS5
Location	Num_1990	Num_2021	Percentage change	1990_per 100 000(95% UI)	2021_per 100 000(95% UI)	EAPC(95% CI)
Equatorial Guinea	7.53 (3.2-16.05)	66.03 (28.78-135.66)	7.77	7.62 (3.24-16.25)	18.12 (7.9-37.22)	3.04 (2.6-3.48)
Qatar	30.31 (12.95-62.37)	248.8 (107.15-512.04)	7.21	38.34 (16.38-78.88)	44.85 (19.31-92.3)	0.55 (0.51-0.59)
United Arab Emirates	108.68 (47.54-228.29)	688.4 (300.83-1444.93)	5.33	31.75 (13.89-66.7)	39.93 (17.45-83.81)	0.75 (0.6-0.9)
Angola	154.32 (65.77-309.99)	933.69 (395.15-1912.73)	5.05	6.7 (2.86-13.47)	12.17 (5.15-24.92)	1.84 (1.7-1.98)
Maldives	11.56 (4.96-23.77)	65.07 (28.55-141.46)	4.63	24.28 (10.43-49.94)	56.48 (24.78-122.8)	3.44 (3.15-3.72)
Djibouti	8.33 (3.5-17.51)	46.8 (20.31-100.9)	4.62	8.47 (3.56-17.81)	14.57 (6.32-31.4)	1.86 (1.72-2.01)
Benin	82.61 (35.28-176.81)	449.38 (192.34-967.65)	4.44	7.54 (3.22-16.14)	13.85 (5.93-29.83)	1.82 (1.56-2.08)
Oman	83.98 (36.61-176.46)	413.45 (178.58-864.21)	3.92	24.77 (10.8-52.05)	40.71 (17.59-85.1)	1.77 (1.67-1.87)
Afghanistan	318.37 (137.96-676.84)	1538.47 (658.22-3276.35)	3.83	14.47 (6.27-30.76)	21.38 (9.15-45.53)	1.73 (1.48-1.98)
Jordan	238.96 (103.2-500.46)	1092.29 (467.24-2327.5)	3.57	28.65 (12.37-60.01)	35.25 (15.08-75.1)	0.75 (0.66-0.85)
Mali	116.44 (49.92-254.58)	523.28 (226.66-1122.91)	3.49	6.07 (2.6-13.27)	9.61 (4.16-20.63)	1.26 (1.04-1.48)
Cameroon	274.34 (114.74-588.86)	1223.31 (527.27-2603.23)	3.46	11.53 (4.82-24.75)	15.62 (6.73-33.24)	0.75 (0.64-0.85)
Chad	73.06 (30.94-153.25)	326.17 (138.52-694.65)	3.46	5.49 (2.33-11.53)	8.43 (3.58-17.96)	0.88 (0.62-1.13)
Saudi Arabia	1025.72 (447.85-2115.49)	4456.85 (2006.08-9406.77)	3.35	31.45 (13.73-64.87)	43.93 (19.77-92.71)	1.2 (1.17-1.22)
Sudan	804.83 (357.01-1763.82)	3405.57 (1528.62-7111.09)	3.23	17.19 (7.63-37.67)	30.17 (13.54-62.99)	1.93 (1.77-2.09)
Burkina Faso	153.2 (63.68-329.33)	632.21 (270.35-1353.71)	3.13	7.32 (3.04-15.73)	11.51 (4.92-24.65)	1.23 (1.04-1.42)
Kuwait	160.62 (70.64-343.43)	663.43 (292.19-1370.24)	3.13	38.76 (17.05-82.87)	45.39 (19.99-93.74)	0.72 (0.66-0.78)
Belize	8.57 (3.81-17.78)	34.9 (15.37-74.64)	3.07	20.37 (9.05-42.24)	28.89 (12.72-61.79)	0.9 (0.66-1.15)
Niger	111.49 (47.6-234.39)	454.04 (187.36-965.23)	3.07	6.41 (2.74-13.47)	8.52 (3.51-18.11)	0.81 (0.67-0.95)
Gambia	17.71 (7.43-37.08)	71.77 (30.37-145.23)	3.05	7.81 (3.28-16.34)	11.67 (4.94-23.62)	1.03 (0.88-1.19)
C么te d'Ivoire	210.97 (87.68-460.14)	851.87 (369.32-1816.77)	3.04	7.71 (3.2-16.82)	12.79 (5.55-27.28)	1.44 (1.16-1.72)
Honduras	241.41 (104.66-521.79)	973.13 (427.93-2063.88)	3.03	22.88 (9.92-49.46)	34.28 (15.08-72.71)	1.25 (1.14-1.36)
Papua New Guinea	178.07 (79.62-377.33)	713.7 (307.99-1493.91)	3.01	18.48 (8.26-39.15)	27.28 (11.77-57.1)	1 (0.83-1.17)
Nigeria	1787.44 (760.17-3718.25)	6997.31 (3007.39-14952.46)	2.91	8.83 (3.75-18.36)	12.19 (5.24-26.04)	0.76 (0.58-0.94)
Ghana	282.88 (121.66-610.17)	1103.21 (475.32-2248.51)	2.9	8.02 (3.45-17.3)	12.08 (5.21-24.63)	0.88 (0.64-1.12)
Togo	62.1 (26.26-132.03)	241.04 (102.45-512.43)	2.88	7.28 (3.08-15.47)	11.18 (4.75-23.76)	1.11 (0.94-1.28)
Sierra Leone	69.17 (30.16-138.99)	266.6 (113.9-566.35)	2.85	6.89 (3-13.84)	11.72 (5.01-24.9)	1.51 (1.37-1.65)
Lao People's Democratic Republic	214.78 (94.14-438.36)	821.82 (364.12-1695.16)	2.83	22.19 (9.73-45.3)	41.42 (18.35-85.43)	2.25 (2.19-2.3)
Ethiopia	726.91 (305.44-1518.92)	2745.12 (1171.25-5940.11)	2.78	6.44 (2.71-13.46)	9.9 (4.23-21.43)	1.59 (1.53-1.66)
Yemen	489.61 (214.92-1044.07)	1843.44 (793.43-3949.33)	2.77	17.87 (7.85-38.12)	22.06 (9.5-47.27)	1.02 (0.89-1.15)
Guinea	95.03 (40.19-194.42)	353.2 (151.86-770.54)	2.72	6.97 (2.95-14.25)	10.64 (4.58-23.22)	1.11 (0.97-1.25)
Palestine	115.66 (48.33-243.09)	430.47 (193.7-912.34)	2.72	26.16 (10.93-54.99)	33.06 (14.88-70.07)	0.74 (0.69-0.79)
Democratic Republic of the Congo	610.44 (255.53-1246.47)	2243.16 (973.82-4607.12)	2.67	7.15 (2.99-14.6)	10.53 (4.57-21.62)	1.19 (1.01-1.36)
Mozambique	243.39 (101.73-472.56)	885.63 (377.71-1813.48)	2.64	7.71 (3.22-14.98)	11.66 (4.97-23.89)	1.34 (1.24-1.43)
Solomon Islands	14.48 (6.42-30.16)	52.45 (23.22-111.79)	2.62	19.46 (8.63-40.53)	30.59 (13.54-65.21)	1.23 (0.98-1.48)
Liberia	44.72 (18.99-96.15)	161.33 (70.31-334.75)	2.61	8.06 (3.42-17.33)	11.56 (5.04-23.99)	1.37 (1.26-1.48)
Congo	52.54 (21.79-101.41)	186.11 (81.93-395.04)	2.54	9.32 (3.87-17.99)	12.99 (5.72-27.57)	0.89 (0.72-1.05)
Nepal	297.06 (125.39-641.17)	1030.63 (435.56-2129.37)	2.47	6.5 (2.75-14.04)	11.36 (4.8-23.47)	1.84 (1.8-1.88)
India	23265.88 (10188.69-49124.37)	80390.18 (35129.86-168795.46)	2.46	11.52 (5.05-24.33)	21.25 (9.29-44.62)	2.28 (2.14-2.42)
Guinea-Bissau	16.36 (6.89-34.13)	56.28 (24.27-118.36)	2.44	7.01 (2.95-14.63)	10.71 (4.62-22.53)	1.09 (0.83-1.35)
Guatemala	431.81 (183.58-921.08)	1480.91 (638.66-3077.16)	2.43	23.5 (9.99-50.14)	33.69 (14.53-70.01)	0.98 (0.87-1.09)
Somalia	132.96 (56.81-279.47)	446.2 (186.79-940.53)	2.36	7.85 (3.35-16.5)	9.23 (3.86-19.45)	0.66 (0.6-0.73)
Botswana	36.06 (15.13-78.51)	120.63 (52.33-255.23)	2.35	11.2 (4.7-24.38)	17.73 (7.69-37.51)	1.7 (1.49-1.91)
Gabon	23.55 (10.07-49.44)	78.66 (33.44-167.39)	2.34	10.64 (4.55-22.33)	16.07 (6.83-34.19)	1.18 (1.03-1.32)
Uganda	345.53 (143.4-742.69)	1154.5 (492.28-2392.62)	2.34	8.98 (3.73-19.3)	11.09 (4.73-22.98)	0.67 (0.62-0.71)
Vanuatu	7.94 (3.5-16.3)	26.46 (11.71-56.29)	2.33	22.65 (9.99-46.5)	33.74 (14.94-71.78)	1.21 (1.16-1.26)
Zambia	217.97 (90.36-472.48)	720.23 (306.33-1512.28)	2.3	11.85 (4.91-25.69)	14.64 (6.23-30.74)	0.45 (0.36-0.55)
Sao Tome and Principe	2.14 (0.92-4.7)	7.01 (3.06-14.42)	2.28	8.35 (3.57-18.33)	12.5 (5.46-25.71)	1.07 (0.87-1.28)
Philippines	4307.6 (1859.32-8788.37)	14010.92 (6065.49-29084.37)	2.25	27.76 (11.98-56.63)	47.8 (20.69-99.22)	2.17 (2.04-2.29)
Malaysia	1793.49 (764.44-3596.51)	5784.97 (2566.13-11768.87)	2.23	40.03 (17.06-80.27)	68.65 (30.45-139.66)	1.9 (1.75-2.04)
Mauritania	47.21 (20.15-102.17)	151.8 (64.83-311.15)	2.22	10.04 (4.29-21.74)	14.14 (6.04-28.99)	0.75 (0.56-0.94)
Kenya	511.66 (217.34-1079.62)	1632.22 (698.61-3439.38)	2.19	9.88 (4.2-20.84)	12.3 (5.26-25.91)	0.57 (0.47-0.67)
Cabo Verde	6.58 (2.82-14)	20.89 (8.95-43.87)	2.17	8.3 (3.55-17.65)	13.9 (5.95-29.19)	1.46 (1.26-1.66)
Eritrea	50.78 (21.83-107.1)	160.41 (66.43-336.69)	2.16	6.44 (2.77-13.58)	9.69 (4.01-20.34)	1.28 (1.09-1.47)
Paraguay	60.7 (25.18-128.67)	191.79 (81.07-398.75)	2.16	6.46 (2.68-13.69)	10.11 (4.27-21.02)	1.68 (1.62-1.74)
Bahrain	41.86 (17.73-87.55)	131.66 (57.24-278.55)	2.15	36.31 (15.38-75.93)	40.38 (17.56-85.44)	0.34 (0.29-0.39)
Cambodia	485.11 (212.89-964.14)	1522.23 (678.32-3117.68)	2.14	19.37 (8.5-38.5)	33.69 (15.01-69)	1.98 (1.93-2.02)
Madagascar	216.8 (93.02-464.24)	680.28 (295.85-1392.33)	2.14	8.05 (3.45-17.24)	9.39 (4.08-19.22)	0.58 (0.52-0.63)
Bangladesh	1563.82 (678.64-3252.77)	4813.9 (2039.73-10235.03)	2.08	6.35 (2.76-13.21)	10.47 (4.43-22.25)	1.84 (1.72-1.97)
Pakistan	2640.35 (1126.01-5675.65)	8059.31 (3456.85-17415.23)	2.05	11.16 (4.76-23.99)	13.3 (5.71-28.75)	0.59 (0.42-0.76)
Timor-Leste	39.74 (17.71-81.12)	120.93 (52.66-246.55)	2.04	21.32 (9.5-43.53)	34.93 (15.21-71.21)	1.92 (1.82-2.03)
United Republic of Tanzania	616.73 (259.5-1229.95)	1861.29 (819.92-3833.07)	2.02	10.28 (4.32-20.5)	12.53 (5.52-25.8)	0.61 (0.53-0.69)
Viet Nam	3289.05 (1428.69-6818.32)	9840.91 (4202.37-20504.72)	1.99	19.27 (8.37-39.96)	38.53 (16.45-80.28)	2.77 (2.59-2.95)
Indonesia	12331.28 (5372.07-25213.43)	36681.55 (16343.94-75308.74)	1.97	25.73 (11.21-52.61)	48.72 (21.71-100.02)	2.3 (2.23-2.38)
Myanmar	2146.45 (935.25-4501)	6367.45 (2806.96-13208.21)	1.97	20.6 (8.97-43.19)	42.12 (18.57-87.37)	2.74 (2.6-2.88)
Iraq	1223.46 (530.77-2562.64)	3615.98 (1607.9-7517.14)	1.96	30.15 (13.08-63.16)	34.3 (15.25-71.3)	0.57 (0.46-0.69)
Brunei Darussalam	28.14 (12.43-58.3)	81.26 (36.68-166.89)	1.89	41.65 (18.39-86.29)	65.04 (29.36-133.58)	1.49 (1.35-1.63)
Senegal	158.3 (66.71-346.57)	452.79 (197.81-967.52)	1.86	9.2 (3.88-20.14)	11.61 (5.07-24.8)	0.52 (0.39-0.64)
Nicaragua	236.41 (101.23-499.34)	673.13 (293.32-1454.53)	1.85	26.2 (11.22-55.34)	37.13 (16.18-80.23)	1.04 (0.95-1.12)
Haiti	206.27 (90.64-443.25)	571.16 (245.58-1205.41)	1.77	13.41 (5.89-28.81)	16.13 (6.94-34.05)	0.78 (0.71-0.84)
Algeria	1506.92 (639.55-3017.13)	4165.34 (1810.16-8710.94)	1.76	25.93 (11.01-51.92)	37.11 (16.13-77.61)	1.35 (1.29-1.41)
Panama	147.12 (63.59-320.16)	406.68 (175.38-883.89)	1.76	24.04 (10.39-52.32)	38.05 (16.41-82.69)	1.31 (1.21-1.4)
Tajikistan	55.32 (22.88-124.04)	152.4 (61.91-331.71)	1.75	4.59 (1.9-10.29)	6 (2.44-13.05)	0.93 (0.85-1.01)
Bolivia (Plurinational State of)	562.67 (240.98-1191.95)	1542.68 (672.77-3310.23)	1.74	36.78 (15.75-77.91)	49.48 (21.58-106.17)	1 (0.92-1.08)
Rwanda	154.57 (65.85-327.21)	421.02 (181.77-902.45)	1.72	9.53 (4.06-20.17)	11.96 (5.16-25.63)	0.8 (0.7-0.89)
Namibia	37.15 (15.92-80.49)	97.99 (43.3-200.12)	1.64	10.96 (4.69-23.74)	14.82 (6.55-30.26)	0.89 (0.75-1.02)
Cyprus	78.59 (34.9-160.05)	204.61 (90.94-422.29)	1.6	39.78 (17.67-81.03)	57.29 (25.46-118.25)	1.33 (1.16-1.5)
Bhutan	12.96 (5.54-27.66)	33.63 (14.73-70.99)	1.59	9.05 (3.87-19.32)	16.24 (7.11-34.29)	2.18 (2.05-2.3)
Burundi	91.58 (39.07-196.08)	237.16 (98.74-500.79)	1.59	7.27 (3.1-15.57)	7.58 (3.16-16.01)	0.09 (0-0.17)
Lebanon	223.4 (96.55-454.39)	576.27 (247.76-1188.08)	1.58	29.81 (12.88-60.64)	38.84 (16.7-80.08)	0.9 (0.88-0.92)
Marshall Islands	1.92 (0.86-4.07)	4.88 (2.12-10.18)	1.54	19.68 (8.79-41.62)	32.93 (14.28-68.65)	1.47 (1.3-1.64)
Uzbekistan	289.81 (120.09-627.93)	733.15 (311.35-1605.04)	1.53	5.92 (2.45-12.82)	8.24 (3.5-18.04)	1.1 (0.96-1.24)
Peru	2028.87 (894.28-4430.07)	5106.65 (2213.76-10837.76)	1.52	37.35 (16.46-81.55)	53.09 (23.01-112.67)	1.23 (1.19-1.27)
Kiribati	4.32 (1.9-9.16)	10.84 (4.76-22.42)	1.51	23.13 (10.18-48.98)	33.9 (14.9-70.13)	1.11 (0.92-1.31)
Singapore	371.28 (167.13-761.16)	932.69 (438.43-1964.05)	1.51	39.72 (17.88-81.44)	64.12 (30.14-135.02)	1.54 (1.41-1.68)
Ecuador	1178.59 (527.56-2504.26)	2897.15 (1265.11-6073.54)	1.46	46.73 (20.92-99.29)	61.44 (26.83-128.8)	0.84 (0.62-1.07)
Malawi	240.3 (101.42-519.65)	589.75 (260.25-1208.29)	1.45	10.64 (4.49-23.01)	11.77 (5.2-24.12)	0.4 (0.29-0.51)
Egypt	4214.89 (1856.28-8911.9)	10291.56 (4575.58-21429.11)	1.44	32.14 (14.16-67.96)	39.66 (17.63-82.59)	0.53 (0.46-0.6)
Iran (Islamic Republic of)	3757.1 (1659.28-7962.1)	9026.95 (4015.68-18937.04)	1.4	29.71 (13.12-62.95)	38.83 (17.28-81.47)	1.39 (1.03-1.75)
Dominican Republic	333.29 (146.38-677.65)	791.71 (340.29-1649.69)	1.38	17.65 (7.75-35.89)	27.33 (11.75-56.95)	1.51 (1.43-1.6)
Libya	312.83 (138.27-639.78)	742.49 (319.92-1524.38)	1.37	34.35 (15.18-70.25)	37.33 (16.08-76.63)	0.41 (0.35-0.46)
Mongolia	27.75 (11.9-58.85)	65.12 (27.02-142.9)	1.35	5.42 (2.33-11.5)	7.72 (3.2-16.93)	1.25 (1.19-1.3)
Central African Republic	57.06 (24.5-122.88)	133.25 (56.77-280.02)	1.34	8.9 (3.82-19.17)	9.63 (4.1-20.24)	0.05 (-0.07-0.17)
Israel	508 (227.39-1055.62)	1189.15 (525.26-2450.23)	1.34	41.64 (18.64-86.53)	53.46 (23.61-110.15)	0.73 (0.64-0.81)
Argentina	1587.71 (709.52-3249.05)	3647.38 (1607.09-7540.83)	1.3	19.78 (8.84-40.48)	30.69 (13.52-63.44)	1.38 (1.21-1.55)
Chile	765.61 (330.4-1584.23)	1711.22 (726.51-3509.11)	1.24	21.18 (9.14-43.83)	36.33 (15.42-74.5)	1.68 (1.4-1.97)
Azerbaijan	105.5 (42.99-231.74)	234.38 (95.9-510.8)	1.22	5.63 (2.29-12.36)	8.55 (3.5-18.63)	1.69 (1.57-1.82)
Comoros	11.64 (4.8-24.64)	25.78 (11-53.29)	1.21	11.05 (4.55-23.39)	13.2 (5.63-27.29)	0.33 (0.17-0.5)
Costa Rica	269.76 (119.94-559.79)	587.47 (252.08-1280.25)	1.18	34.69 (15.42-71.99)	45.38 (19.47-98.9)	0.77 (0.71-0.82)
Saint Kitts and Nevis	2.3 (0.99-4.85)	4.77 (2.11-9.95)	1.07	23.07 (9.87-48.62)	30.57 (13.53-63.72)	0.83 (0.76-0.9)
Turkmenistan	51.22 (21.24-109.62)	104.79 (44.06-223.68)	1.05	5.79 (2.4-12.4)	8.34 (3.51-17.8)	1.22 (1.19-1.25)
South Africa	1494.66 (638.04-3257.29)	3046.93 (1292.07-6331.96)	1.04	15.48 (6.61-33.74)	19.67 (8.34-40.88)	0.92 (0.85-0.98)
Turkey	3510.66 (1558.76-7326.29)	7111.86 (3159.59-15020.45)	1.03	24.65 (10.94-51.43)	32.85 (14.59-69.37)	1.02 (0.95-1.09)
Luxembourg	47.74 (21.37-97.85)	96.51 (42.43-200.52)	1.02	49.12 (21.99-100.69)	61.99 (27.25-128.8)	0.74 (0.7-0.78)
Tunisia	532.87 (228.6-1114.2)	1078.16 (477.62-2257.02)	1.02	26.06 (11.18-54.49)	35.14 (15.57-73.56)	1.14 (1.1-1.19)
Eswatini	29.79 (12.52-61.2)	59.57 (25.13-120.9)	1	15.28 (6.43-31.4)	18.9 (7.97-38.36)	0.41 (0.18-0.65)
Lesotho	39.57 (17.19-84.44)	79.21 (34.39-175.7)	1	10.46 (4.54-22.32)	15.63 (6.79-34.66)	1.29 (1.17-1.42)
Suriname	19.29 (8.31-40.91)	38.66 (17-82.61)	1	19.83 (8.55-42.07)	26.64 (11.71-56.92)	0.94 (0.9-0.97)
Morocco	1680.91 (750.47-3502.42)	3343.84 (1487.6-6918.87)	0.99	26.69 (11.92-55.61)	34.52 (15.36-71.43)	0.94 (0.89-0.98)
Sri Lanka	1504.26 (671.67-3122.51)	2993.02 (1323.81-5969.28)	0.99	32.77 (14.63-68.02)	53 (23.44-105.71)	1.82 (1.61-2.02)
South Sudan	113.9 (46.74-250.61)	225 (97.31-480.46)	0.98	8.8 (3.61-19.35)	9.69 (4.19-20.69)	0.17 (0.06-0.28)
Kyrgyzstan	59.67 (24.69-128.51)	117.79 (49.02-256.34)	0.97	5.69 (2.36-12.26)	6.83 (2.84-14.87)	0.44 (0.36-0.53)
Colombia	2470.34 (1071.06-5283.02)	4841.51 (2099.25-10268.41)	0.96	28.44 (12.33-60.83)	36.96 (16.02-78.38)	0.77 (0.71-0.82)
Antigua and Barbuda	3.28 (1.39-6.82)	6.36 (2.81-13.04)	0.94	20.19 (8.54-41.96)	26.32 (11.62-53.97)	0.73 (0.68-0.79)
El Salvador	370.31 (160.45-783.55)	704.27 (307.61-1482.87)	0.9	28.25 (12.24-59.78)	39.65 (17.32-83.48)	1.02 (0.92-1.12)
Thailand	5041.26 (2211.11-10313.44)	9579.94 (4273.99-19994.7)	0.9	31.53 (13.83-64.5)	58.77 (26.22-122.66)	2.12 (1.97-2.26)
Tuvalu	0.61 (0.27-1.26)	1.15 (0.52-2.44)	0.89	25.03 (11.04-51.7)	39.47 (18.01-84.03)	1.28 (1.12-1.43)
Grenada	3.36 (1.44-7.02)	6.27 (2.81-13.58)	0.87	17.28 (7.39-36.05)	24.5 (10.98-53)	0.96 (0.83-1.09)
Seychelles	7.69 (3.38-15.89)	14.29 (6.3-29.56)	0.86	42.48 (18.69-87.8)	58.94 (26-121.95)	1.01 (0.95-1.07)
China	44078.48 (18966.74-91450.1)	81337.6 (35559.16-168662.71)	0.85	13.68 (5.89-28.38)	25.52 (11.16-52.92)	2.08 (1.93-2.24)
Zimbabwe	302.33 (131.84-645.4)	552.24 (233.48-1171.12)	0.83	12.57 (5.48-26.84)	13.6 (5.75-28.84)	-0.13 (-0.32-0.05)
Syrian Arab Republic	713.86 (319.56-1489.03)	1301.67 (573.73-2695.27)	0.82	25.89 (11.59-54)	33.46 (14.75-69.28)	0.89 (0.79-0.99)
Uruguay	152.54 (65.84-316.33)	278.35 (120.13-554.81)	0.82	20.31 (8.77-42.12)	33.44 (14.43-66.65)	1.6 (1.41-1.79)
Samoa	11.08 (4.79-22.67)	19.73 (8.77-41.37)	0.78	30.06 (13-61.47)	40.56 (18.02-85.04)	0.85 (0.72-0.97)
Fiji	53.38 (23.37-108.27)	94.49 (41.76-192.95)	0.77	27.31 (11.96-55.38)	41.37 (18.28-84.49)	1.23 (1.1-1.36)
Saint Lucia	6.51 (2.83-13.68)	11.45 (5.04-24.05)	0.76	19.09 (8.31-40.12)	25.06 (11.04-52.65)	0.59 (0.45-0.73)
Bahamas	18.6 (7.88-39.6)	32.32 (14.28-69.61)	0.74	25.64 (10.87-54.59)	29.97 (13.24-64.56)	0.44 (0.38-0.5)
Venezuela (Bolivarian Republic of)	1625.43 (702.94-3462.06)	2831.01 (1236.37-5927.21)	0.74	33.58 (14.52-71.52)	41.25 (18.01-86.36)	0.63 (0.56-0.7)
Jamaica	116.51 (50.33-243.8)	200.93 (85.77-428.88)	0.72	19.55 (8.45-40.92)	26.02 (11.11-55.55)	0.93 (0.86-0.99)
Nauru	0.71 (0.32-1.52)	1.21 (0.53-2.5)	0.7	29.31 (13.09-62.31)	42.33 (18.69-87.72)	1.06 (1-1.12)
Mauritius	119.13 (53.14-243.64)	199.33 (87.23-418.39)	0.67	39.87 (17.79-81.55)	62.98 (27.56-132.19)	1.62 (1.51-1.72)
Ireland	419.18 (183.46-867.52)	682.05 (304.11-1403.16)	0.63	47.47 (20.78-98.24)	58.46 (26.07-120.27)	0.65 (0.54-0.76)
Australia	2866.82 (1290.76-5818.25)	4658.46 (2068.98-9819.16)	0.62	64.23 (28.92-130.35)	77.33 (34.34-162.99)	0.38 (0.27-0.48)
Micronesia (Federated States of)	5.85 (2.59-12.2)	9.5 (4.23-19.51)	0.62	25.23 (11.19-52.6)	36.32 (16.17-74.6)	0.95 (0.76-1.14)
Taiwan (Province of China)	1417.11 (607.97-3057.1)	2300.98 (1011.99-4619.88)	0.62	25.76 (11.05-55.56)	40.96 (18.01-82.24)	1.74 (1.66-1.82)
Andorra	7.52 (3.35-15.72)	12.07 (5.4-25.26)	0.61	50.36 (22.42-105.37)	60.4 (27-126.36)	0.51 (0.4-0.61)
Brazil	3691.18 (1576.45-7784.73)	5922.52 (2524.95-12493.84)	0.6	9.48 (4.05-19.99)	10.09 (4.3-21.28)	-0.23 (-0.41--0.06)
Kazakhstan	259.11 (110.12-560.38)	411.99 (176.04-868.5)	0.59	6.3 (2.68-13.62)	8.7 (3.72-18.34)	1.18 (1.13-1.22)
Mexico	12921.74 (5713.43-27107.89)	20531.82 (8964.09-43599.97)	0.59	59.02 (26.1-123.82)	58.59 (25.58-124.41)	-0.58 (-0.81--0.35)
Saint Vincent and the Grenadines	4.61 (1.96-9.91)	7.17 (3.15-15.37)	0.56	17.48 (7.43-37.61)	25.79 (11.34-55.31)	1.29 (1.2-1.38)
Tokelau	0.09 (0.04-0.2)	0.14 (0.06-0.29)	0.56	26.65 (11.76-55.52)	43.38 (19.83-89.87)	1.46 (1.32-1.61)
Trinidad and Tobago	62.37 (26.89-131.28)	96.66 (42.29-200.63)	0.55	20.28 (8.74-42.67)	28.44 (12.44-59.03)	1.26 (1.12-1.4)
Tonga	7.6 (3.35-15.65)	11.73 (5.11-24.13)	0.54	33.97 (14.99-69.96)	46.38 (20.23-95.45)	0.69 (0.48-0.9)
Iceland	33.42 (15.33-69.69)	50.93 (22.95-105.19)	0.52	51.53 (23.64-107.45)	63.95 (28.82-132.1)	0.72 (0.68-0.76)
North Macedonia	12.01 (4.69-26.38)	17.27 (7.22-36.28)	0.44	2.36 (0.92-5.18)	3.25 (1.36-6.84)	1.16 (1.09-1.23)
Canada	1853.82 (822.97-3825.93)	2643.5 (1123.84-5396.03)	0.43	25.2 (11.19-52.01)	31.87 (13.55-65.06)	0.69 (0.62-0.77)
Republic of Korea	4337.71 (1935.99-8869.45)	6184.12 (2822.18-12403.89)	0.43	34.33 (15.32-70.2)	53.34 (24.34-107)	1.07 (0.74-1.4)
Guam	13.2 (5.73-27.42)	18.79 (8.18-39.24)	0.42	37.84 (16.41-78.6)	52.08 (22.66-108.76)	1.03 (0.95-1.11)
Guyana	36.39 (15.57-78.33)	51.85 (22.32-111.56)	0.42	17.82 (7.62-38.35)	25.52 (10.99-54.9)	1.14 (1.03-1.25)
United States of America	36560.4 (16174.43-76006.17)	51044.37 (23316.48-102444.21)	0.4	54.57 (24.14-113.45)	67.42 (30.8-135.3)	-0.63 (-1.15--0.11)
Cook Islands	1.6 (0.71-3.41)	2.2 (0.98-4.74)	0.38	34.85 (15.47-74.27)	51.19 (22.69-110.14)	1.07 (0.94-1.2)
New Zealand	842.46 (374.12-1744.27)	1133.32 (517-2360.65)	0.35	93.2 (41.39-192.96)	94.86 (43.27-197.59)	-0.11 (-0.23-0.01)
Malta	43.21 (19.15-86.84)	58.08 (26.18-118.49)	0.34	45.57 (20.2-91.57)	61.61 (27.77-125.69)	0.95 (0.82-1.07)
United Kingdom	7499.8 (3338.22-15453.89)	10022.28 (4504.15-20704.43)	0.34	52.85 (23.52-108.9)	65.34 (29.36-134.97)	0.44 (0.33-0.56)
San Marino	3.18 (1.44-6.59)	4.22 (1.87-8.89)	0.33	51.15 (23.12-106)	59.27 (26.32-124.77)	0.39 (0.3-0.48)
Slovakia	33.16 (13.23-72.57)	43.94 (17.5-99.38)	0.33	2.5 (1-5.47)	3.48 (1.39-7.87)	1.1 (1.06-1.14)
American Samoa	4.12 (1.77-8.58)	5.38 (2.32-11.4)	0.31	34.24 (14.72-71.34)	45.81 (19.81-97.15)	0.78 (0.61-0.95)
Dominica	3.41 (1.46-7.11)	4.46 (1.96-9.46)	0.31	19.99 (8.54-41.76)	27.12 (11.94-57.53)	0.81 (0.7-0.91)
Norway	509.17 (228.18-1052.01)	665.23 (293.76-1379.9)	0.31	48.24 (21.62-99.67)	54.93 (24.26-113.94)	0.29 (0.18-0.4)
Democratic People's Republic of Korea	824.36 (342.49-1738.13)	1072.03 (457.55-2216.65)	0.3	14.54 (6.04-30.65)	16.27 (6.94-33.64)	0.29 (0.21-0.38)
Sweden	760.24 (336.65-1572.45)	978.01 (437.26-2008.39)	0.29	37.03 (16.4-76.6)	44.52 (19.9-91.42)	0.48 (0.23-0.74)
Palau	1.38 (0.6-2.95)	1.76 (0.77-3.61)	0.28	33.55 (14.64-71.88)	46.97 (20.48-96.26)	0.92 (0.76-1.09)
Spain	4280.29 (1967-8938.62)	5463.69 (2466.03-11566.89)	0.28	44.44 (20.42-92.81)	55.17 (24.9-116.8)	0.6 (0.45-0.75)
Armenia	46.89 (19.1-100.43)	58.57 (25.1-124.44)	0.25	5.41 (2.21-11.6)	7.95 (3.41-16.89)	1.42 (1.36-1.49)
Denmark	574.99 (264.3-1171.14)	711.88 (326.22-1450.82)	0.24	44.04 (20.24-89.7)	56.36 (25.83-114.87)	0.75 (0.62-0.88)
Portugal	1041.3 (465.23-2127.47)	1287.03 (591.15-2577.26)	0.24	41.16 (18.39-84.09)	55.29 (25.39-110.71)	0.7 (0.51-0.89)
Switzerland	843.32 (368.97-1732.73)	1045.8 (466.74-2143.55)	0.24	47.91 (20.96-98.44)	53.45 (23.86-109.56)	0.38 (0.35-0.41)
France	6427.98 (2864.65-13393.69)	7779.85 (3526.67-16133.25)	0.21	44.42 (19.79-92.55)	54.8 (24.84-113.64)	0.64 (0.61-0.67)
Barbados	17.25 (7.54-36.67)	20.63 (8.89-44.22)	0.2	25.17 (11-53.52)	28.98 (12.48-62.12)	0.4 (0.37-0.43)
Monaco	3.71 (1.64-7.71)	4.4 (1.98-9.26)	0.19	53.16 (23.5-110.65)	61.58 (27.77-129.74)	0.4 (0.34-0.46)
Belgium	1264.15 (553.63-2626.29)	1492.18 (677.23-3126.8)	0.18	51.93 (22.74-107.88)	60.23 (27.33-126.2)	0.36 (0.19-0.53)
Montenegro	4.37 (1.83-9.47)	5.16 (2.11-10.91)	0.18	2.8 (1.18-6.07)	3.59 (1.46-7.57)	1.02 (0.94-1.11)
Russian Federation	1344.72 (557.61-2897.42)	1588.35 (657.29-3312.07)	0.18	3.63 (1.51-7.83)	4.69 (1.94-9.77)	1.02 (0.96-1.09)
Serbia	56.94 (23.43-118.89)	67.01 (27.34-142.62)	0.18	2.44 (1-5.09)	3.3 (1.35-7.02)	1.11 (1.05-1.17)
Slovenia	13.13 (5.46-27.58)	15.35 (6.5-32.2)	0.17	2.64 (1.1-5.54)	3.65 (1.55-7.66)	1.12 (1.02-1.21)
Netherlands	1716.07 (763.99-3525.33)	1976.69 (865.96-4148.54)	0.15	43.32 (19.28-88.98)	53.87 (23.6-113.05)	0.62 (0.59-0.66)
Republic of Moldova	32.48 (13.36-70.66)	37.38 (15.47-80.22)	0.15	2.89 (1.19-6.28)	4.24 (1.75-9.09)	1.5 (1.36-1.65)
Czechia	68.59 (28-144.99)	77.92 (32.87-166.14)	0.14	2.66 (1.09-5.63)	3.4 (1.43-7.24)	0.78 (0.71-0.85)
Finland	574.31 (254.74-1195.1)	648.29 (292.52-1344.75)	0.13	45.46 (20.16-94.6)	57.04 (25.74-118.32)	0.71 (0.68-0.73)
Greenland	3.23 (1.4-6.63)	3.62 (1.62-7.71)	0.12	21.93 (9.53-45)	28.42 (12.72-60.56)	0.83 (0.78-0.87)
Niue	0.16 (0.07-0.33)	0.18 (0.08-0.38)	0.12	31.73 (13.77-66.42)	47.86 (21.29-99.9)	1.26 (1.11-1.41)
Belarus	86.8 (34.87-184.84)	95.55 (39.77-206.47)	0.1	3.43 (1.38-7.3)	4.51 (1.88-9.74)	1.1 (1-1.19)
Germany	8372.09 (3867.11-17372.08)	8990.12 (4142.37-18212.14)	0.07	43.08 (19.9-89.38)	52.79 (24.32-106.94)	0.55 (0.51-0.59)
Cuba	670.84 (287.69-1390.04)	708.52 (305.52-1483.34)	0.06	21.89 (9.39-45.37)	28.47 (12.28-59.6)	0.83 (0.79-0.87)
Greece	1246.99 (556.02-2563.79)	1320.58 (593.86-2786.01)	0.06	49.49 (22.07-101.75)	60.93 (27.4-128.53)	0.47 (0.29-0.65)
Austria	1262.03 (569.01-2561.36)	1317.39 (578.78-2691.59)	0.04	63.78 (28.75-129.44)	66.72 (29.31-136.32)	-0.14 (-0.22--0.05)
Hungary	72.97 (31-158.19)	75.57 (31.26-162.33)	0.04	2.88 (1.22-6.24)	3.53 (1.46-7.59)	0.69 (0.61-0.76)
Northern Mariana Islands	5.02 (2.22-10.76)	5.15 (2.23-10.87)	0.03	36.39 (16.1-77.93)	44.98 (19.53-94.96)	0.45 (0.27-0.63)
Estonia	13.91 (5.48-28.71)	14.24 (5.93-31.48)	0.02	3.65 (1.44-7.53)	5.12 (2.13-11.31)	1.4 (1.31-1.49)
Romania	136.57 (54.61-286.34)	138.8 (58.25-293.89)	0.02	2.43 (0.97-5.09)	3.42 (1.43-7.24)	1.23 (1.16-1.29)
Croatia	31.3 (12.96-67.24)	31.54 (12.48-67.25)	0.01	2.61 (1.08-5.6)	3.52 (1.39-7.5)	1.06 (0.97-1.15)
Georgia	95.11 (38.29-204.54)	94.34 (40.74-196.02)	-0.01	6.93 (2.79-14.9)	11.99 (5.18-24.91)	2.26 (2.01-2.51)
Puerto Rico	286.73 (120.83-605.52)	282.42 (124.47-587.13)	-0.02	29.93 (12.61-63.2)	37.66 (16.6-78.3)	0.79 (0.71-0.87)
Albania	20.43 (8.31-44.02)	19.86 (8.38-43.57)	-0.03	2.45 (0.99-5.27)	3.24 (1.37-7.1)	0.84 (0.75-0.92)
Bosnia and Herzegovina	24.01 (9.71-50.81)	23.19 (9.61-50.34)	-0.03	2.06 (0.83-4.36)	3.17 (1.31-6.88)	1.55 (1.35-1.75)
Poland	406.51 (168.89-832.1)	393.59 (174.89-807.22)	-0.03	4.33 (1.8-8.86)	4.46 (1.98-9.14)	-0.02 (-0.08-0.03)
Ukraine	435.37 (180.64-864.82)	419.55 (176.83-887.16)	-0.04	3.44 (1.43-6.83)	4.15 (1.75-8.78)	0.82 (0.73-0.9)
Bulgaria	58.57 (24.15-126.46)	51.02 (21.2-106.12)	-0.13	2.83 (1.17-6.11)	3.58 (1.49-7.45)	0.83 (0.78-0.88)
Bermuda	5.2 (2.24-10.84)	4.45 (1.89-9.26)	-0.14	30.37 (13.11-63.36)	33 (14.02-68.69)	0.17 (0.13-0.22)
Lithuania	30.19 (12.42-64.4)	25.72 (10.34-54.36)	-0.15	3.27 (1.35-6.99)	4.49 (1.8-9.49)	1.23 (1.17-1.3)
Japan	31813.58 (13981.23-64360.05)	26524.6 (12009.91-53721.1)	-0.17	99.1 (43.55-200.48)	106.67 (48.3-216.04)	0.23 (0.16-0.29)
Italy	20152.23 (9094.73-42633.26)	16135.41 (7202.24-34263.91)	-0.2	141 (63.63-298.28)	132.98 (59.36-282.39)	-0.45 (-0.58--0.33)
Latvia	23.4 (9.56-50.24)	18.17 (7.47-38.99)	-0.22	3.61 (1.47-7.75)	4.66 (1.92-10)	1.04 (0.96-1.11)
United States Virgin Islands	8.27 (3.58-17.8)	6.17 (2.7-13.18)	-0.25	28.79 (12.46-61.91)	35.88 (15.68-76.61)	0.69 (0.59-0.78)

## Sheet: TableS6
Location	Age	1990_thousands(95% UI)	2021_thousands(95% UI)	Percentage change	1990_per 100 000(95% UI)	2021_per 100 000(95% UI)	EAPC(95% CI)
Middle SDI	15-19 years	221.1 (140.03-341.77)	338.03 (213.98-523.13)	0.53 (0.53-0.53)	239.79 (151.87-370.67)	384.84 (243.61-595.56)	1.58 (1.53-1.64)
High-middle SDI	15-19 years	116.67 (74.27-182.94)	128.33 (81.29-201.95)	0.1 (0.09-0.1)	246.34 (156.81-386.27)	372.69 (236.08-586.49)	1.54 (1.46-1.62)
Low-middle SDI	15-19 years	91.76 (57.45-145.5)	215.88 (134.02-341.59)	1.35 (1.33-1.35)	156.18 (97.78-247.65)	238.8 (148.25-377.87)	1.52 (1.47-1.57)
Low SDI	15-19 years	27.28 (16.81-44.02)	93.06 (57.54-147.95)	2.41 (2.42-2.36)	108.56 (66.91-175.18)	150.93 (93.32-239.95)	1.16 (1.14-1.19)
Low SDI	15-49 years	34.47 (23.05-50.12)	110.65 (72.85-162.53)	2.21 (2.16-2.24)	30.86 (20.64-44.88)	40.34 (26.56-59.25)	0.91 (0.89-0.93)
Low-middle SDI	15-49 years	110.61 (73.76-160.44)	250.78 (165.24-370.03)	1.27 (1.24-1.31)	40.53 (27.03-58.79)	49.54 (32.64-73.09)	0.78 (0.72-0.83)
Global	15-19 years	699.97 (431.67-1111.99)	1056.35 (659.12-1642.6)	0.51 (0.53-0.48)	273.92 (168.93-435.15)	347.88 (217.07-540.95)	0.73 (0.69-0.77)
High SDI	45-49 years	0.25 (0.06-0.52)	0.36 (0.09-0.75)	0.44 (0.5-0.44)	0.97 (0.24-2.07)	1 (0.24-2.08)	-0.32 (-0.47--0.17)
Middle SDI	15-49 years	254.93 (170.41-369.15)	378.02 (251.37-556.46)	0.48 (0.48-0.51)	57.02 (38.12-82.57)	61.12 (40.64-89.97)	0.3 (0.18-0.42)
High SDI	40-44 years	0.59 (0.22-1.05)	0.7 (0.28-1.25)	0.19 (0.27-0.19)	1.89 (0.71-3.37)	1.92 (0.75-3.4)	-0.28 (-0.4--0.16)
High SDI	35-39 years	0.96 (0.38-1.57)	1.12 (0.46-1.81)	0.17 (0.21-0.15)	2.87 (1.12-4.71)	2.95 (1.22-4.77)	-0.25 (-0.37--0.13)
High-middle SDI	45-49 years	0.32 (0.07-0.65)	0.68 (0.14-1.39)	1.12 (1-1.14)	1.3 (0.28-2.66)	1.4 (0.3-2.89)	0.24 (0.2-0.27)
High SDI	15-49 years	252.32 (151.23-408.34)	290.18 (178.96-446.17)	0.15 (0.18-0.09)	111.3 (66.71-180.12)	119.34 (73.6-183.49)	-0.22 (-0.43--0.01)
High SDI	30-34 years	1.34 (0.55-2.26)	1.46 (0.62-2.44)	0.09 (0.13-0.08)	3.77 (1.54-6.36)	3.89 (1.65-6.52)	-0.22 (-0.35--0.09)
High SDI	15-19 years	242.71 (142.48-402.27)	280.32 (169.29-437.85)	0.15 (0.19-0.09)	761.58 (447.08-1262.25)	963.56 (581.91-1505.05)	0.22 (-0.03-0.47)
High SDI	20-24 years	4.03 (1.51-10.48)	3.82 (1.43-10.01)	-0.05 (-0.05--0.04)	12.01 (4.49-31.2)	12.13 (4.54-31.76)	-0.21 (-0.31--0.12)
High SDI	25-29 years	2.45 (1.22-4.81)	2.4 (1.2-4.73)	-0.02 (-0.02--0.02)	6.83 (3.41-13.42)	6.95 (3.47-13.68)	-0.19 (-0.29--0.09)
Low-middle SDI	20-24 years	9.18 (3.96-21.14)	16.02 (6.49-39.54)	0.75 (0.64-0.87)	17.61 (7.6-40.54)	18.41 (7.46-45.44)	0.17 (0.14-0.2)
Middle SDI	20-24 years	17.01 (7.1-41.68)	15.98 (6.56-40.25)	-0.06 (-0.08--0.03)	19.26 (8.03-47.18)	18.44 (7.57-46.45)	-0.13 (-0.15--0.1)
Middle SDI	25-29 years	8.38 (4.37-15.23)	9.76 (5.03-18.2)	0.16 (0.15-0.2)	11.18 (5.84-20.33)	10.78 (5.55-20.09)	-0.12 (-0.14--0.09)
High-middle SDI	40-44 years	0.81 (0.33-1.39)	1.22 (0.5-2.1)	0.51 (0.52-0.51)	2.62 (1.09-4.51)	2.69 (1.1-4.62)	0.11 (0.05-0.17)
Low SDI	20-24 years	3.52 (1.5-8.07)	8.74 (3.6-20.9)	1.48 (1.4-1.59)	16.18 (6.89-37.14)	16.57 (6.83-39.63)	0.1 (0.08-0.13)
Low-middle SDI	25-29 years	4.7 (2.47-8.4)	8.73 (4.48-15.97)	0.86 (0.81-0.9)	10.47 (5.51-18.71)	10.74 (5.52-19.66)	0.1 (0.07-0.13)
Global	45-49 years	1.57 (0.34-3.22)	3.36 (0.71-6.85)	1.14 (1.09-1.13)	1.38 (0.29-2.83)	1.43 (0.3-2.91)	0.09 (0.06-0.12)
Middle SDI	45-49 years	0.54 (0.11-1.13)	1.26 (0.25-2.56)	1.33 (1.27-1.27)	1.61 (0.33-3.35)	1.56 (0.3-3.16)	-0.08 (-0.11--0.04)
Middle SDI	40-44 years	1.35 (0.58-2.31)	2.5 (1.05-4.31)	0.85 (0.81-0.87)	3.19 (1.37-5.47)	3.06 (1.29-5.27)	-0.08 (-0.11--0.04)
Global	40-44 years	3.83 (1.59-6.61)	6.93 (2.88-11.91)	0.81 (0.81-0.8)	2.73 (1.13-4.71)	2.79 (1.16-4.8)	0.08 (0.05-0.11)
Middle SDI	35-39 years	2.71 (1.27-4.36)	4.32 (2-7.04)	0.59 (0.57-0.61)	4.89 (2.29-7.87)	4.71 (2.19-7.68)	-0.07 (-0.11--0.04)
Middle SDI	30-34 years	3.84 (1.79-6.14)	6.16 (2.8-9.91)	0.6 (0.56-0.61)	6.4 (2.97-10.22)	6.24 (2.84-10.03)	-0.07 (-0.11--0.03)
High-middle SDI	20-24 years	8.05 (3.33-19.11)	5.65 (2.29-14.17)	-0.3 (-0.31--0.26)	16.72 (6.91-39.7)	15.86 (6.43-39.8)	-0.06 (-0.12-0)
High-middle SDI	25-29 years	4.39 (2.26-7.76)	3.8 (1.94-7.21)	-0.13 (-0.14--0.07)	9.6 (4.93-16.96)	9.44 (4.81-17.89)	-0.06 (-0.11-0)
High-middle SDI	15-49 years	134.12 (90.38-197.33)	144.65 (95.54-214.27)	0.08 (0.06-0.09)	48.29 (32.54-71.05)	47.41 (31.31-70.22)	-0.05 (-0.21-0.1)
Low SDI	25-29 years	1.8 (0.94-3.19)	4.3 (2.19-7.95)	1.39 (1.33-1.49)	9.73 (5.07-17.23)	9.77 (4.98-18.04)	0.05 (0.02-0.08)
Global	35-39 years	7.4 (3.38-12.02)	12.02 (5.53-19.69)	0.62 (0.64-0.64)	4.26 (1.95-6.93)	4.33 (1.99-7.09)	0.05 (0.01-0.09)
Low SDI	45-49 years	0.12 (0.03-0.25)	0.3 (0.07-0.62)	1.5 (1.33-1.48)	1.49 (0.31-3.06)	1.45 (0.32-2.99)	-0.04 (-0.06--0.02)
Low SDI	40-44 years	0.29 (0.12-0.5)	0.74 (0.31-1.29)	1.55 (1.58-1.58)	2.92 (1.22-5.05)	2.85 (1.18-4.94)	-0.04 (-0.06--0.01)
Global	15-49 years	786.95 (510.65-1176.4)	1175.07 (766.85-1740.58)	0.49 (0.5-0.48)	58.84 (38.18-87.96)	60.3 (39.35-89.31)	0.04 (-0.03-0.11)
Global	30-34 years	10.64 (4.8-17.09)	17.17 (7.85-27.56)	0.61 (0.64-0.61)	5.6 (2.53-8.99)	5.75 (2.63-9.22)	0.04 (-0.01-0.08)
High-middle SDI	30-34 years	2.26 (1.02-3.6)	2.89 (1.32-4.6)	0.28 (0.29-0.28)	5.41 (2.43-8.63)	5.61 (2.57-8.94)	0.03 (-0.06-0.11)
High-middle SDI	35-39 years	1.63 (0.74-2.67)	2.08 (0.92-3.4)	0.28 (0.24-0.27)	4.14 (1.87-6.76)	4.2 (1.86-6.86)	0.02 (-0.06-0.09)
Low-middle SDI	45-49 years	0.34 (0.07-0.7)	0.76 (0.17-1.56)	1.24 (1.43-1.23)	1.56 (0.34-3.2)	1.53 (0.34-3.16)	-0.02 (-0.06-0.02)
Low SDI	35-39 years	0.57 (0.26-0.94)	1.39 (0.62-2.29)	1.44 (1.38-1.44)	4.46 (2.02-7.31)	4.36 (1.93-7.18)	-0.02 (-0.05-0.01)
Low-middle SDI	30-34 years	2.31 (1.08-3.7)	4.55 (2.06-7.27)	0.97 (0.91-0.96)	6.18 (2.89-9.88)	6.15 (2.79-9.84)	0.02 (-0.01-0.06)
Low SDI	30-34 years	0.88 (0.4-1.42)	2.12 (0.94-3.42)	1.41 (1.35-1.41)	5.8 (2.63-9.34)	5.7 (2.53-9.2)	-0.01 (-0.04-0.02)
Low-middle SDI	35-39 years	1.51 (0.7-2.45)	3.1 (1.43-5.06)	1.05 (1.04-1.07)	4.72 (2.19-7.66)	4.66 (2.15-7.6)	0.01 (-0.03-0.06)
Global	25-29 years	21.73 (11.24-39.29)	29.01 (14.78-53.89)	0.34 (0.31-0.37)	9.87 (5.11-17.85)	9.97 (5.08-18.52)	-0.01 (-0.03-0.01)
Low-middle SDI	40-44 years	0.8 (0.34-1.37)	1.75 (0.76-2.99)	1.19 (1.24-1.18)	3.09 (1.29-5.27)	3.03 (1.31-5.19)	0 (-0.05-0.04)
Global	20-24 years	41.81 (17.49-99.99)	50.24 (20.47-124.74)	0.2 (0.17-0.25)	17.13 (7.16-40.96)	17.1 (6.97-42.46)	0 (-0.02-0.03)

## Sheet: TableS7
Location	Age	1990_thousands(95% UI)	2021_thousands(95% UI)	Percentage change	1990_per 100 000(95% UI)	2021_per 100 000(95% UI)	EAPC(95% CI)
Middle SDI	25-29 years	16.09 (6.91-33.59)	33.03 (14.36-68.71)	1.05 (1.08-1.05)	21.48 (9.23-44.84)	36.46 (15.85-75.84)	1.81 (1.72-1.9)
Middle SDI	20-24 years	19.16 (8.35-40.39)	32.66 (14.62-68.76)	0.7 (0.75-0.7)	21.69 (9.45-45.72)	37.69 (16.87-79.34)	1.76 (1.67-1.85)
Middle SDI	35-39 years	10.89 (4.68-23.37)	30.48 (13.1-64.67)	1.8 (1.8-1.77)	19.65 (8.44-42.17)	33.25 (14.29-70.56)	1.75 (1.7-1.81)
Middle SDI	30-34 years	12.69 (5.49-27.57)	33.64 (14.58-72.3)	1.65 (1.66-1.62)	21.14 (9.14-45.93)	34.06 (14.76-73.21)	1.73 (1.65-1.81)
Middle SDI	40-44 years	8.29 (3.58-17.29)	26.67 (11.53-55.78)	2.22 (2.22-2.23)	19.61 (8.48-40.91)	32.59 (14.09-68.14)	1.72 (1.66-1.78)
Middle SDI	15-49 years	88.35 (38.87-186.17)	203.16 (90.25-427.04)	1.3 (1.32-1.29)	19.76 (8.69-41.64)	32.85 (14.59-69.05)	1.69 (1.64-1.74)
Low-middle SDI	45-49 years	2.34 (1.03-4.91)	8.52 (3.84-17.42)	2.64 (2.73-2.55)	10.76 (4.77-22.62)	17.23 (7.76-35.24)	1.65 (1.61-1.68)
Low-middle SDI	40-44 years	3.28 (1.41-6.89)	11.78 (5.14-24.61)	2.59 (2.65-2.57)	12.66 (5.43-26.54)	20.42 (8.91-42.66)	1.63 (1.61-1.66)
Middle SDI	15-19 years	15.61 (6.79-33.01)	24.9 (10.78-53.09)	0.6 (0.59-0.61)	16.93 (7.36-35.8)	28.34 (12.27-60.44)	1.63 (1.57-1.69)
Low-middle SDI	35-39 years	4.15 (1.78-8.7)	13.76 (5.9-29.27)	2.32 (2.31-2.36)	12.96 (5.54-27.16)	20.67 (8.86-43.96)	1.62 (1.57-1.66)
Low-middle SDI	30-34 years	5.01 (2.13-10.73)	15.51 (6.57-33.57)	2.1 (2.08-2.13)	13.38 (5.69-28.66)	20.99 (8.89-45.42)	1.6 (1.54-1.66)
Middle SDI	45-49 years	5.63 (2.51-11.66)	21.78 (9.71-44.35)	2.87 (2.87-2.8)	16.6 (7.41-34.39)	26.86 (11.97-54.68)	1.6 (1.54-1.65)
Low-middle SDI	15-49 years	34.54 (14.73-72.96)	101.24 (44.1-213.27)	1.93 (1.99-1.92)	12.66 (5.4-26.74)	20 (8.71-42.13)	1.59 (1.55-1.63)
Low-middle SDI	25-29 years	6.2 (2.6-12.87)	17.49 (7.49-35.91)	1.82 (1.88-1.79)	13.81 (5.79-28.67)	21.52 (9.22-44.2)	1.57 (1.52-1.61)
Low-middle SDI	15-19 years	6.29 (2.73-13.3)	15.33 (6.67-32.42)	1.44 (1.44-1.44)	10.7 (4.65-22.64)	16.95 (7.38-35.86)	1.56 (1.52-1.6)
Low-middle SDI	20-24 years	7.27 (3.16-15.38)	18.86 (8.28-39.68)	1.59 (1.62-1.58)	13.94 (6.06-29.48)	21.67 (9.51-45.61)	1.55 (1.51-1.59)
High-middle SDI	15-19 years	8.38 (3.64-17.94)	9.1 (3.97-19.57)	0.09 (0.09-0.09)	17.69 (7.7-37.89)	26.43 (11.52-56.82)	1.44 (1.34-1.54)
High-middle SDI	20-24 years	10.9 (4.85-22.36)	12.69 (5.7-26.57)	0.16 (0.18-0.19)	22.65 (10.08-46.45)	35.65 (16.01-74.65)	1.39 (1.29-1.48)
Low SDI	15-19 years	1.76 (0.76-3.79)	6.23 (2.66-13.28)	2.54 (2.5-2.5)	7.01 (3.01-15.1)	10.1 (4.32-21.54)	1.26 (1.23-1.29)
Low SDI	35-39 years	1.12 (0.47-2.38)	3.93 (1.68-8.38)	2.51 (2.57-2.52)	8.67 (3.68-18.44)	12.34 (5.26-26.31)	1.24 (1.2-1.27)
Low SDI	30-34 years	1.34 (0.58-2.86)	4.68 (2.01-10.04)	2.49 (2.47-2.51)	8.8 (3.79-18.79)	12.61 (5.4-27.06)	1.23 (1.22-1.25)
High-middle SDI	40-44 years	6.95 (3.09-14.68)	13.69 (5.99-28.87)	0.97 (0.94-0.97)	22.62 (10.06-47.74)	30.07 (13.15-63.41)	1.23 (1.14-1.33)
High-middle SDI	35-39 years	8.19 (3.56-17.26)	14.59 (6.34-30.99)	0.78 (0.78-0.8)	20.74 (9-43.71)	29.45 (12.79-62.54)	1.23 (1.08-1.38)
Low SDI	40-44 years	0.85 (0.36-1.78)	3.16 (1.35-6.7)	2.72 (2.75-2.76)	8.59 (3.63-17.98)	12.09 (5.18-25.65)	1.22 (1.17-1.27)
Low SDI	15-49 years	9.3 (3.96-19.64)	32.61 (13.98-68.98)	2.51 (2.53-2.51)	8.33 (3.55-17.59)	11.89 (5.1-25.14)	1.21 (1.19-1.23)
Low SDI	20-24 years	1.96 (0.85-4.03)	6.8 (2.92-14.15)	2.47 (2.44-2.51)	9.01 (3.89-18.55)	12.9 (5.54-26.83)	1.19 (1.17-1.2)
Low SDI	45-49 years	0.6 (0.26-1.24)	2.12 (0.94-4.49)	2.53 (2.62-2.62)	7.19 (3.11-14.99)	10.19 (4.53-21.62)	1.18 (1.13-1.23)
High-middle SDI	15-49 years	58.69 (26.22-122.45)	91.76 (40.7-193.89)	0.56 (0.55-0.58)	21.13 (9.44-44.08)	30.07 (13.34-63.54)	1.18 (1.13-1.22)
Low SDI	25-29 years	1.68 (0.69-3.5)	5.69 (2.4-11.73)	2.39 (2.48-2.35)	9.05 (3.73-18.89)	12.91 (5.44-26.62)	1.17 (1.16-1.19)
High-middle SDI	25-29 years	10.38 (4.57-21.55)	13.61 (5.94-28.04)	0.31 (0.3-0.3)	22.7 (9.98-47.11)	33.76 (14.73-69.56)	1.09 (0.97-1.22)
High-middle SDI	30-34 years	8.97 (3.97-19.55)	15.5 (6.81-33.53)	0.73 (0.72-0.72)	21.48 (9.51-46.84)	30.1 (13.23-65.11)	1.02 (0.87-1.17)
High-middle SDI	45-49 years	4.92 (2.21-10.18)	12.59 (5.65-25.69)	1.56 (1.56-1.52)	20.05 (9-41.5)	26.1 (11.71-53.28)	0.93 (0.82-1.05)
Global	15-19 years	44.34 (19.61-93.89)	68.81 (30.36-145.85)	0.55 (0.55-0.55)	17.35 (7.67-36.74)	22.66 (10-48.03)	0.82 (0.8-0.84)
Global	20-24 years	58.56 (26.05-122.61)	93.15 (41.7-193.79)	0.59 (0.6-0.58)	23.99 (10.67-50.22)	31.71 (14.2-65.97)	0.81 (0.77-0.86)
Global	25-29 years	54.55 (23.76-113.01)	93.53 (41.18-191.95)	0.71 (0.73-0.7)	24.78 (10.79-51.34)	32.14 (14.15-65.96)	0.77 (0.72-0.82)
Global	15-49 years	307.94 (136.79-642.23)	576.05 (258.04-1201.74)	0.87 (0.89-0.87)	23.03 (10.23-48.02)	29.56 (13.24-61.66)	0.74 (0.71-0.77)
Global	35-39 years	42.19 (18.61-88.16)	86.16 (38.07-181.21)	1.04 (1.05-1.06)	24.33 (10.73-50.82)	31.02 (13.7-65.23)	0.71 (0.67-0.75)
Global	30-34 years	47 (20.89-100.84)	93.27 (41.09-198.72)	0.98 (0.97-0.97)	24.72 (10.99-53.04)	31.2 (13.75-66.48)	0.69 (0.66-0.72)
Global	40-44 years	36.29 (16.2-75.93)	77.52 (34.5-161.82)	1.14 (1.13-1.13)	25.88 (11.55-54.15)	31.24 (13.9-65.23)	0.63 (0.57-0.69)
Global	45-49 years	25.01 (11.28-50.07)	63.61 (28.68-126.85)	1.54 (1.54-1.53)	21.98 (9.91-44)	26.99 (12.17-53.83)	0.53 (0.46-0.59)
High SDI	35-39 years	17.81 (8.04-37.64)	23.34 (10.52-47.94)	0.31 (0.31-0.27)	53.27 (24.04-112.55)	61.53 (27.72-126.39)	0.13 (0.01-0.25)
High SDI	15-19 years	12.27 (5.45-25.53)	13.21 (5.99-27.84)	0.08 (0.1-0.09)	38.5 (17.11-80.11)	45.41 (20.59-95.7)	0.12 (-0.04-0.28)
High SDI	20-24 years	19.23 (8.58-38.78)	22.07 (9.95-43.77)	0.15 (0.16-0.13)	57.27 (25.56-115.48)	70.02 (31.56-138.85)	0.11 (-0.09-0.3)
High SDI	40-44 years	16.89 (7.63-35.5)	22.16 (10.03-45.66)	0.31 (0.31-0.29)	54.11 (24.45-113.69)	60.37 (27.33-124.39)	0.08 (-0.05-0.21)
High SDI	30-34 years	18.96 (8.53-40.19)	23.88 (10.89-49.59)	0.26 (0.28-0.23)	53.44 (24.05-113.26)	63.79 (29.09-132.47)	0.07 (-0.11-0.26)
High SDI	15-49 years	116.85 (52.92-244.33)	146.88 (66.88-300.15)	0.26 (0.26-0.23)	51.54 (23.34-107.78)	60.4 (27.5-123.44)	0.07 (-0.09-0.23)
High SDI	25-29 years	20.16 (8.98-41.43)	23.65 (10.81-46.95)	0.17 (0.2-0.13)	56.24 (25.05-115.58)	68.44 (31.29-135.86)	0.05 (-0.16-0.26)
High SDI	45-49 years	11.52 (5.12-23.28)	18.56 (8.45-37.17)	0.61 (0.65-0.6)	45.59 (20.25-92.15)	51.69 (23.54-103.51)	-0.02 (-0.22-0.17)
